# Supplementary material for: Crystal structure of 2-tert-butyl-2,3-di­hydro-1H-benzo[c]pyrrol-1-one
Source: Acta Crystallogr E Crystallogr Commun. 2017 Jul 17;73(Pt 8):1184–8. doi: 10.1107/S2056989017010337 (PMC5598845; doi:10.1107/S2056989017010337)
Supplement: Supplementary file 1 [file e-73-01184-sup1.cif]

##############################################################################
#                                                                            #
# This CIF contains the data in a paper accepted for publication in          #
# Acta Crystallographica Section E. It conforms to the requirements of       #
# Notes for Authors for Acta Crystallographica Section E, and has been       #
# peer reviewed under the auspices of the IUCr Commission on Journals.       #
#                                                                            #
# Full details of the Crystallographic Information File format               #
# are given in the paper "The Crystallographic Information File (CIF):       #
# a New Standard Archive File for Crystallography" by S. R. Hall, F. H.      #
# Allen and I. D. Brown [Acta Cryst. (1991), A47, 655-685].                  #
#                                                                            #
# The current version of the core CIF dictionary is obtainable from          #
# ftp://ftp.iucr.org/pub/cif_core.dic.                                       #
#                                                                            #
# Software is freely available for graphical display of the structure(s)     #
# in this CIF. For information consult the CIF software page                 #
# http://www.iucr.org/resources/cif/software.                                #
#                                                                            #
# This file may be used for bona fide research purposes within the           #
# scientific community so long as proper attribution is given to the journal # 
# article from which it was obtained.                                        #
#                                                                            #
##############################################################################
data_global
_audit_creation_method     'Jana2006 Version : 09/03/2010'
_journal_date_recd_electronic     2017-06-15
_journal_date_accepted     2017-07-12
_journal_name_full     'Acta Crystallographica, Section E'
_journal_year     2017
_journal_volume     73
_journal_issue      8
_journal_page_first     1184
_journal_page_last     1188
_journal_paper_category     GO
_journal_paper_doi     10.1107/S2056989017010337
_journal_coeditor_code     ZS2383
_publ_contact_author_name     'Jiri Ludvik'
_publ_contact_author_address
;
J. Heyrovsky Institute of Physical Chemistry
Academy of Sciences of the Czech Republic
Dolej\<skova 2155/3,
182 23 Prague 8
Czech Republic
University of Chemistry and Technology,
Technick\'a 5,
166 28 Prague 6
Czech Republic
;
_publ_contact_author_email     jiri.ludvik@jh-inst.cas.cz
_publ_contact_author_fax     '(+420) 28658 2307'
_publ_contact_author_phone     '(+420) 26605 3217'
_publ_section_title
;
Crystal structure of
2-<i>tert</i>-butyl-2,3-dihydro-1<i>H</i>-benzo[<i>c</i>]pyrrol-1-one
;
_publ_section_title_footnote     .
loop_
    _publ_author_name
    _publ_author_address
    'Donkeng Dazie, Joel'
;
J. Heyrovsky Institute of Physical Chemistry
Academy of Sciences of the Czech Republic
Dolej\<skova 2155/3,
182 23 Prague 8
Czech Republic
University of Chemistry and Technology,
Technick\'a 5,
166 28 Prague 6
Czech Republic
;
    'Ludv\'ik, Ji\<r\'i'
;
J. Heyrovsky Institute of Physical Chemistry
Academy of Sciences of the Czech Republic
Dolej\<skova 2155/3,
182 23 Prague 8
Czech Republic
University of Chemistry and Technology,
Technick\'a 5,
166 28 Prague 6
Czech Republic
;
    'F\'abry, Jan'
;
Institute of Physics
Academy of Sciences of the Czech Republic
Na Slovance 2,
182 21 Praha 8
Czech Republic
;
    'Eigner, V\'aclav'
;
Institute of Physics
Academy of Sciences of the Czech Republic
Na Slovance 2,
182 21 Praha 8
Czech Republic
;
_publ_section_synopsis
;\
The structure of
2-<i>tert</i>-butyl-2,3-dihydro-1<i>H</i>-benzo[<i>c</i>]pyrrol-1-one is
compared with those of the related compounds
(3<i>R</i>*,1'<i>S</i>*,3'<i>R</i>*)-3-(1'-<i>tert</i>-butylamino-1'<i>H</i>,\
3'<i>H</i>-benzo[<i>c</i>]furan-3'-yl)-2-<i>tert</i>-butyl-2,3-dihydro-\
1<i>H</i>-benzo[<i>c</i>]pyrrol-1-one and
2-isopropyl-2,3-dihydro-1<i>H</i>-benzo[<i>c</i>]pyrrol-1-one, with special
attention paid to the planarity of the substituted pyrrole rings in these
structures.
;
data_I
_database_code_depnum_ccdc_archive 'CCDC 1561757'
_chemical_name_systematic
;
2-<i>tert</i>-Butyl-2,3-dihydro-1<i>H</i>-benzo[<i>c</i>]pyrrol-1-one
;
_chemical_name_common     ?
_chemical_formula_moiety     'C12 H15 N1 O1'
_chemical_formula_sum     'C12 H15 N1 O1'
_chemical_formula_structural     ?
_chemical_formula_analytical     ?
_chemical_formula_iupac     'C12 H15 N1 O1'
_chemical_formula_weight     189.3
_chemical_melting_point     ?
_symmetry_cell_setting     monoclinic
_symmetry_space_group_name_H-M     'P 21/n'
_symmetry_space_group_name_Hall     '-P 2yn'
loop_
    _symmetry_equiv_pos_site_id
    _symmetry_equiv_pos_as_xyz
    1 x,y,z
    2 -x+1/2,y+1/2,-z+1/2
    3 -x,-y,-z
    4 x+1/2,-y+1/2,z+1/2
_cell_length_a     6.04400(10)
_cell_length_b     32.6938(6)
_cell_length_c     10.5679(2)
_cell_angle_alpha     90
_cell_angle_beta     92.266(2)
_cell_angle_gamma     90
_cell_volume     2086.60(7)
_cell_formula_units_Z     8
_cell_measurement_reflns_used     7498
_cell_measurement_theta_min     4.3740
_cell_measurement_theta_max     66.9700
_cell_measurement_temperature     120
_cell_special_details     ?
_exptl_crystal_description     needle
_exptl_crystal_colour     yellow
_exptl_crystal_size_max     0.711
_exptl_crystal_size_mid     0.054
_exptl_crystal_size_min     0.037
_exptl_crystal_size_rad     ?
_exptl_crystal_density_diffrn     1.2049
_exptl_crystal_density_meas     ?
_exptl_crystal_density_method     ?
_exptl_crystal_F_000     816
loop_
    _exptl_crystal_face_index_h
    _exptl_crystal_face_index_k
    _exptl_crystal_face_index_l
    _exptl_crystal_face_perp_dist
    0 0 1 0.0187
    0 0 -1 0.0187
    0 -1 0 0.0364
    0 1 0 0.0174
    -2 1 -1 0.2698
    2 -1 1 0.3879
_exptl_absorpt_coefficient_mu     0.601
_exptl_absorpt_correction_type     analytical
_exptl_absorpt_process_details
;
(CrysAlis PRO; Rigaku OD, 2015)
;
_exptl_absorpt_correction_T_min     0.912
_exptl_absorpt_correction_T_max     0.990
_exptl_special_details     ?
_diffrn_ambient_temperature     120
_diffrn_radiation_type     'Cu K\a'
_diffrn_radiation_wavelength     1.54184
_diffrn_radiation_monochromator     mirror
_diffrn_measurement_device_type     'Rigaku Xcalibur (AtlasS2, Gemini ultra)'
_diffrn_measurement_device     'Oxford Diffraction diffractometer'
_diffrn_measurement_method     '\w scans '
_diffrn_detector_area_resol_mean     5.1783
_diffrn_reflns_number     14273
_diffrn_reflns_av_R_equivalents     0.0216
_diffrn_reflns_av_sigmaI/netI     0.0348
_diffrn_reflns_theta_min     4.19
_diffrn_reflns_theta_max     67.04
_diffrn_reflns_theta_full     67.04
_diffrn_measured_fraction_theta_max     0.99
_diffrn_measured_fraction_theta_full     0.99
_diffrn_reflns_limit_h_min     -7
_diffrn_reflns_limit_h_max     4
_diffrn_reflns_limit_k_min     -38
_diffrn_reflns_limit_k_max     38
_diffrn_reflns_limit_l_min     -12
_diffrn_reflns_limit_l_max     12
_diffrn_reflns_reduction_process     ?
_diffrn_standards_number     0
_diffrn_standards_interval_count     .
_diffrn_standards_interval_time     .
_diffrn_standards_decay_%     ?
loop_
    _diffrn_standard_refln_index_h
    _diffrn_standard_refln_index_k
    _diffrn_standard_refln_index_l
    ? ? ?
loop_
    _refln_index_h
    _refln_index_k
    _refln_index_l
    _refln_observed_status
    _refln_F_squared_meas
    _refln_F_squared_calc
    2 0 0 o 1022.95 1028.00
    4 0 0 o 5.28 6.60
    6 0 0 o 1282.98 1342.90
    1 1 0 o 2465.70 2714.40
    2 1 0 o 800.35 835.75
    3 1 0 o 370.84 306.35
    4 1 0 o 65.87 62.45
    5 1 0 o 71.61 56.67
    6 1 0 o 9.50 8.20
    7 1 0 o 7.51 7.32
    1 2 0 o 2408.83 2515.66
    2 2 0 o 2762.89 2906.34
    3 2 0 o 880.47 865.63
    4 2 0 o 18.02 25.62
    5 2 0 o 43.43 42.31
    6 2 0 < 5.80 6.37
    7 2 0 o 13.98 18.31
    1 3 0 o 5230.46 5490.14
    2 3 0 o 913.60 930.38
    3 3 0 o 1226.23 1167.53
    4 3 0 o 133.29 106.15
    5 3 0 o 295.05 271.55
    6 3 0 o 193.32 206.08
    7 3 0 o 89.92 93.65
    0 4 0 o 4261.36 4552.72
    1 4 0 o 471.68 550.53
    2 4 0 o 35.11 30.27
    3 4 0 o 417.97 412.19
    4 4 0 o 64.34 61.13
    5 4 0 o 48.26 52.26
    6 4 0 < -0.18 2.86
    7 4 0 o 47.65 54.88
    1 5 0 o 420.06 408.03
    2 5 0 o 31.94 29.26
    3 5 0 o 535.04 520.10
    4 5 0 o 211.57 190.46
    5 5 0 o 534.82 563.00
    6 5 0 o 185.11 189.33
    7 5 0 o 229.12 207.53
    0 6 0 o 90.51 107.64
    1 6 0 o 43.53 43.23
    2 6 0 o 329.20 326.78
    3 6 0 o 42.45 46.06
    4 6 0 o 59.16 53.10
    5 6 0 o 114.96 103.00
    6 6 0 o 49.98 57.44
    7 6 0 o 20.29 19.10
    1 7 0 o 872.27 909.53
    2 7 0 o 2524.31 2495.17
    3 7 0 o 5.99 3.21
    4 7 0 o 552.91 562.10
    5 7 0 o 351.71 355.56
    6 7 0 o 20.45 15.94
    7 7 0 o 34.47 33.53
    0 8 0 o 1950.04 2196.55
    1 8 0 o 1980.86 1979.68
    2 8 0 o 2919.03 2913.81
    3 8 0 o 229.31 196.98
    4 8 0 o 20.40 16.72
    5 8 0 o 171.16 176.48
    6 8 0 o 25.60 22.17
    7 8 0 o 87.20 82.83
    1 9 0 o 4135.08 4215.91
    2 9 0 o 1088.98 1030.24
    3 9 0 o 971.10 930.74
    4 9 0 o 811.06 853.96
    5 9 0 o 70.81 65.56
    6 9 0 o 9.17 16.34
    7 9 0 o 6.43 2.79
    0 10 0 o 17.71 8.15
    1 10 0 o 13.17 18.05
    2 10 0 o 938.87 888.59
    3 10 0 o 2373.46 2273.36
    4 10 0 o 246.82 235.08
    5 10 0 o 555.93 544.76
    6 10 0 o 32.88 37.13
    1 11 0 o 8.94 5.87
    2 11 0 o 552.47 541.02
    3 11 0 o 350.36 302.63
    4 11 0 < 0.56 2.24
    5 11 0 < 0.00 0.32
    6 11 0 o 123.45 132.08
    0 12 0 o 13363.10 13670.00
    1 12 0 o 139.51 129.69
    2 12 0 o 312.81 283.79
    3 12 0 o 244.57 246.72
    4 12 0 o 21.51 24.60
    5 12 0 o 70.06 84.43
    6 12 0 o 96.26 92.23
    1 13 0 o 49.10 35.96
    2 13 0 o 1495.97 1354.37
    3 13 0 < 0.15 1.18
    4 13 0 o 56.64 52.67
    5 13 0 o 124.85 129.94
    6 13 0 o 31.48 25.30
    0 14 0 < 6.22 3.29
    1 14 0 < 1.86 3.78
    2 14 0 o 1379.04 1348.89
    3 14 0 o 272.58 233.85
    4 14 0 o 71.34 81.73
    5 14 0 o 250.63 225.67
    6 14 0 o 27.01 23.23
    1 15 0 o 452.79 395.04
    2 15 0 o 38.44 31.21
    3 15 0 o 947.73 924.29
    4 15 0 o 29.78 39.23
    5 15 0 < 2.59 1.15
    6 15 0 o 11.82 10.90
    0 16 0 o 5969.14 5832.63
    1 16 0 o 629.83 629.53
    2 16 0 o 328.69 307.72
    3 16 0 o 45.19 33.26
    4 16 0 o 13.62 14.78
    5 16 0 o 109.43 116.07
    6 16 0 o 19.29 23.57
    1 17 0 o 1449.65 1329.41
    2 17 0 o 34.99 26.68
    3 17 0 o 443.82 431.98
    4 17 0 o 64.47 58.17
    5 17 0 o 234.32 226.01
    6 17 0 < 1.28 0.16
    0 18 0 o 61.15 54.02
    1 18 0 o 264.57 281.67
    2 18 0 o 492.54 464.15
    3 18 0 o 39.07 28.32
    4 18 0 o 1185.64 1122.70
    5 18 0 o 214.24 186.16
    6 18 0 o 57.85 52.88
    1 19 0 o 744.78 758.05
    2 19 0 o 41.07 32.29
    3 19 0 o 464.32 455.31
    4 19 0 o 3.82 10.46
    5 19 0 o 6.36 6.13
    6 19 0 o 4.05 2.72
    0 20 0 o 286.46 345.71
    1 20 0 o 14.51 5.64
    2 20 0 o 147.18 152.68
    3 20 0 o 156.89 154.33
    4 20 0 o 59.36 60.40
    5 20 0 o 124.49 114.16
    6 20 0 o 15.85 16.94
    1 21 0 o 588.18 581.29
    2 21 0 o 12.52 11.24
    3 21 0 o 864.84 930.40
    4 21 0 o 26.71 23.62
    5 21 0 < 1.73 0.73
    6 21 0 o 34.76 42.45
    0 22 0 < 1.32 1.87
    1 22 0 o 231.91 257.63
    2 22 0 o 759.28 739.01
    3 22 0 o 22.29 18.09
    4 22 0 o 733.46 814.05
    5 22 0 o 337.99 346.23
    1 23 0 o 5.47 2.87
    2 23 0 o 886.57 864.99
    3 23 0 < 2.99 3.35
    4 23 0 o 137.21 122.48
    5 23 0 o 41.07 42.01
    0 24 0 o 1410.09 1437.91
    1 24 0 o 115.97 103.67
    2 24 0 o 77.11 78.72
    3 24 0 < -0.49 0.88
    4 24 0 o 111.20 107.60
    5 24 0 o 21.54 15.91
    1 25 0 o 86.60 98.50
    2 25 0 o 207.01 220.01
    3 25 0 o 177.77 170.90
    4 25 0 o 33.49 34.67
    5 25 0 < 2.18 0.59
    0 26 0 o 99.95 100.57
    1 26 0 o 28.87 30.59
    2 26 0 o 1118.61 1107.44
    3 26 0 o 495.70 535.92
    4 26 0 o 250.88 249.14
    5 26 0 o 260.12 258.88
    1 27 0 o 28.11 30.77
    2 27 0 o 6.24 6.60
    3 27 0 o 29.48 37.83
    4 27 0 o 4.72 4.84
    5 27 0 o 157.46 136.93
    0 28 0 o 1689.98 1554.29
    1 28 0 o 79.43 82.24
    2 28 0 o 26.49 26.19
    3 28 0 o 130.60 141.34
    4 28 0 o 56.70 50.31
    5 28 0 o 69.73 54.92
    1 29 0 o 695.37 703.88
    2 29 0 o 354.12 327.98
    3 29 0 o 11.92 9.45
    4 29 0 o 101.83 113.51
    0 30 0 o 33.38 31.73
    1 30 0 o 38.71 37.97
    2 30 0 o 177.92 167.42
    3 30 0 < 4.45 4.95
    4 30 0 o 14.69 21.40
    1 31 0 o 119.83 108.31
    2 31 0 o 4.60 2.36
    3 31 0 o 320.49 336.69
    4 31 0 o 154.42 151.81
    0 32 0 o 4300.39 4236.12
    1 32 0 o 244.76 244.09
    2 32 0 o 29.72 29.75
    3 32 0 < 2.42 1.00
    4 32 0 o 97.98 90.54
    1 33 0 o 24.57 28.56
    2 33 0 < 3.38 2.88
    3 33 0 < 1.17 2.12
    0 34 0 o 153.36 148.55
    1 34 0 o 41.17 38.74
    2 34 0 < 2.71 3.38
    3 34 0 o 19.71 22.36
    1 35 0 o 71.00 68.02
    2 35 0 o 13.84 12.26
    3 35 0 o 14.83 20.30
    0 36 0 o 128.71 129.62
    1 36 0 o 305.81 322.80
    2 36 0 o 9.39 6.46
    1 37 0 o 306.15 297.06
    2 37 0 o 41.02 34.14
    0 38 0 o 94.18 94.70
    1 38 0 < 1.28 2.09
    -7 0 1 o 384.38 360.99
    -5 0 1 o 1566.17 1628.45
    -3 0 1 o 1339.95 1233.37
    -1 0 1 o 34483.30 35033.50
    1 0 1 o 255.93 208.64
    3 0 1 o 121.69 126.44
    5 0 1 o 108.25 117.76
    7 0 1 < 2.06 0.21
    -7 1 1 o 75.20 80.54
    -6 1 1 o 136.99 137.29
    -5 1 1 o 911.93 969.05
    -4 1 1 o 113.02 102.41
    -3 1 1 o 110.85 96.14
    -2 1 1 o 85.07 111.18
    -1 1 1 o 8.67 9.16
    0 1 1 o 1040.26 1084.79
    1 1 1 o 4998.11 5173.39
    2 1 1 o 13.16 11.40
    3 1 1 o 52.92 61.43
    4 1 1 < 2.56 1.69
    5 1 1 o 65.27 63.74
    6 1 1 o 619.98 599.80
    7 1 1 o 345.92 336.62
    -7 2 1 o 35.86 35.31
    -6 2 1 o 24.27 21.74
    -5 2 1 o 440.41 486.51
    -4 2 1 o 4.52 5.72
    -3 2 1 o 105.12 87.31
    -2 2 1 o 1538.84 1586.26
    -1 2 1 o 218.33 240.87
    0 2 1 o 357.57 390.02
    1 2 1 o 3244.73 3477.80
    2 2 1 o 156.09 164.12
    3 2 1 o 45.34 45.75
    4 2 1 < 1.09 2.24
    5 2 1 o 140.54 143.19
    6 2 1 o 25.10 22.71
    7 2 1 o 44.59 37.76
    -7 3 1 o 13.02 15.58
    -6 3 1 o 138.53 137.46
    -5 3 1 o 166.74 161.43
    -4 3 1 o 96.88 122.68
    -3 3 1 o 62.75 56.88
    -2 3 1 o 597.78 687.17
    -1 3 1 o 85.85 108.59
    0 3 1 o 1333.02 1452.66
    1 3 1 o 3245.02 3552.35
    2 3 1 o 238.40 275.85
    3 3 1 o 1726.77 1649.24
    4 3 1 o 14.74 13.02
    5 3 1 o 74.10 77.47
    6 3 1 o 287.08 282.98
    7 3 1 o 19.41 20.69
    -7 4 1 o 9.17 12.23
    -6 4 1 o 1326.94 1262.94
    -5 4 1 o 121.03 109.13
    -4 4 1 o 179.38 190.26
    -3 4 1 o 388.55 354.22
    -2 4 1 o 293.50 292.61
    -1 4 1 o 631.95 801.19
    0 4 1 o 6799.49 6798.94
    1 4 1 o 36591.50 36995.80
    2 4 1 o 279.69 313.46
    3 4 1 o 77.22 77.97
    4 4 1 o 4.85 7.59
    5 4 1 o 94.78 85.69
    6 4 1 o 1647.93 1610.87
    7 4 1 o 93.34 85.51
    -7 5 1 < 0.09 0.10
    -6 5 1 o 23.75 24.27
    -5 5 1 < 2.25 0.52
    -4 5 1 o 28.37 27.02
    -3 5 1 < 1.21 4.52
    -2 5 1 o 4911.18 4659.98
    -1 5 1 o 32.53 34.10
    0 5 1 o 2634.11 2868.40
    1 5 1 o 532.11 544.71
    2 5 1 o 552.16 567.00
    3 5 1 o 107.63 130.65
    4 5 1 o 53.05 78.37
    5 5 1 o 608.32 612.31
    6 5 1 o 23.64 20.30
    7 5 1 o 37.39 36.04
    -7 6 1 < 1.93 1.97
    -6 6 1 o 101.39 106.81
    -5 6 1 o 30.66 30.46
    -4 6 1 o 260.28 243.18
    -3 6 1 o 1314.41 1145.38
    -2 6 1 o 310.50 324.10
    -1 6 1 o 8.76 8.77
    0 6 1 o 329.92 351.55
    1 6 1 o 2112.90 2203.85
    2 6 1 o 82.66 92.14
    3 6 1 < 2.04 1.48
    4 6 1 o 225.18 187.68
    5 6 1 o 111.72 101.66
    6 6 1 o 621.87 611.97
    7 6 1 o 5.98 1.79
    -7 7 1 < 1.88 0.06
    -6 7 1 o 130.55 125.51
    -5 7 1 o 1024.48 1034.47
    -4 7 1 o 366.16 397.09
    -3 7 1 o 881.59 837.49
    -2 7 1 o 329.48 292.14
    -1 7 1 o 131.84 142.62
    0 7 1 o 972.31 978.44
    1 7 1 o 3599.35 3737.76
    2 7 1 < 2.12 0.37
    3 7 1 o 401.30 391.23
    4 7 1 o 176.15 135.56
    5 7 1 o 37.69 35.94
    6 7 1 o 34.47 33.49
    7 7 1 o 126.85 114.57
    -7 8 1 < 0.52 0.37
    -6 8 1 o 1272.37 1277.14
    -5 8 1 o 15.02 10.75
    -4 8 1 < 1.05 0.01
    -3 8 1 o 855.33 820.12
    -2 8 1 o 685.11 676.03
    -1 8 1 o 3068.27 3164.79
    0 8 1 o 287.87 321.21
    1 8 1 o 1570.10 1639.85
    2 8 1 o 1366.64 1385.33
    3 8 1 < 3.11 1.70
    4 8 1 o 544.10 557.42
    5 8 1 o 43.45 41.69
    6 8 1 o 657.92 642.24
    7 8 1 o 58.30 52.61
    -7 9 1 o 6.22 0.28
    -6 9 1 o 39.26 37.64
    -5 9 1 o 670.75 660.78
    -4 9 1 o 1632.00 1724.61
    -3 9 1 o 264.19 236.14
    -2 9 1 o 2382.75 2358.68
    -1 9 1 o 56.70 54.67
    0 9 1 o 946.23 1043.56
    1 9 1 o 1704.01 1768.92
    2 9 1 o 3683.98 3495.84
    3 9 1 o 576.69 597.19
    4 9 1 o 12.80 13.08
    5 9 1 o 345.63 314.31
    6 9 1 o 21.02 18.86
    -6 10 1 o 51.39 50.86
    -5 10 1 o 367.75 376.77
    -4 10 1 o 101.03 88.11
    -3 10 1 < 1.06 0.01
    -2 10 1 o 842.29 847.99
    -1 10 1 o 65.92 68.05
    0 10 1 < 2.92 3.94
    1 10 1 o 1984.34 2086.00
    2 10 1 o 74.46 81.17
    3 10 1 o 537.92 509.81
    4 10 1 o 450.23 461.21
    5 10 1 o 149.18 150.33
    6 10 1 < 3.49 4.07
    -6 11 1 o 38.65 34.79
    -5 11 1 < 2.83 5.56
    -4 11 1 o 831.47 829.96
    -3 11 1 o 684.78 661.76
    -2 11 1 o 1006.93 953.45
    -1 11 1 o 237.20 229.45
    0 11 1 o 701.84 784.64
    1 11 1 o 1546.21 1625.06
    2 11 1 o 519.81 510.77
    3 11 1 o 22.79 21.92
    4 11 1 o 133.38 128.16
    5 11 1 o 517.32 504.51
    6 11 1 < 4.19 1.86
    -6 12 1 o 245.19 243.30
    -5 12 1 o 348.01 331.93
    -4 12 1 o 27.28 25.90
    -3 12 1 o 141.41 152.70
    -2 12 1 o 10.02 3.75
    -1 12 1 o 7235.59 6666.63
    0 12 1 o 203.37 191.98
    1 12 1 o 18.03 15.06
    2 12 1 o 253.34 255.83
    3 12 1 o 13.60 11.95
    4 12 1 o 10.26 9.88
    5 12 1 o 606.81 588.45
    6 12 1 o 342.13 359.88
    -6 13 1 o 237.66 225.73
    -5 13 1 o 273.21 276.11
    -4 13 1 o 800.65 772.65
    -3 13 1 o 317.23 345.58
    -2 13 1 o 3632.83 3446.09
    -1 13 1 o 35.13 29.23
    0 13 1 o 215.40 215.84
    1 13 1 o 154.35 196.59
    2 13 1 o 1923.25 1782.08
    3 13 1 o 198.79 172.48
    4 13 1 o 300.44 298.92
    5 13 1 o 9.62 6.21
    6 13 1 < 1.07 0.62
    -6 14 1 o 86.20 81.85
    -5 14 1 o 12.39 15.31
    -4 14 1 o 174.61 150.57
    -3 14 1 o 493.87 484.74
    -2 14 1 o 485.77 469.75
    -1 14 1 < 1.75 1.31
    0 14 1 < 2.09 2.26
    1 14 1 o 1587.67 1605.44
    2 14 1 o 1400.03 1339.85
    3 14 1 o 586.78 557.14
    4 14 1 o 352.29 332.84
    5 14 1 o 5.90 3.68
    6 14 1 < 2.37 0.27
    -6 15 1 < 1.19 2.99
    -5 15 1 o 199.61 210.78
    -4 15 1 o 114.78 106.25
    -3 15 1 o 63.33 74.86
    -2 15 1 o 3876.14 3700.65
    -1 15 1 o 145.93 135.93
    0 15 1 o 11.42 10.50
    1 15 1 o 772.11 778.64
    2 15 1 o 359.41 317.60
    3 15 1 o 626.76 635.82
    4 15 1 o 19.75 14.25
    5 15 1 o 169.90 174.88
    6 15 1 < -0.90 0.23
    -6 16 1 o 45.34 44.46
    -5 16 1 o 228.71 231.28
    -4 16 1 o 54.57 52.52
    -3 16 1 < 2.05 2.31
    -2 16 1 o 10.41 10.43
    -1 16 1 < 2.67 1.02
    0 16 1 o 337.55 346.32
    1 16 1 o 44.05 40.22
    2 16 1 o 838.09 775.62
    3 16 1 o 17.88 16.99
    4 16 1 o 60.26 60.04
    5 16 1 o 59.99 49.25
    6 16 1 < 1.70 0.28
    -6 17 1 o 148.38 156.17
    -5 17 1 o 82.18 79.62
    -4 17 1 o 38.02 45.44
    -3 17 1 o 74.76 72.83
    -2 17 1 o 2089.05 2014.70
    -1 17 1 o 361.83 374.50
    0 17 1 o 1482.72 1449.34
    1 17 1 o 341.14 352.23
    2 17 1 o 41.05 51.68
    3 17 1 o 237.68 237.45
    4 17 1 o 29.14 20.32
    5 17 1 o 47.08 35.46
    6 17 1 o 4.61 1.29
    -6 18 1 o 28.88 24.11
    -5 18 1 o 719.21 768.01
    -4 18 1 o 345.25 322.96
    -3 18 1 o 984.19 900.24
    -2 18 1 o 265.23 271.37
    -1 18 1 o 9.14 11.33
    0 18 1 o 47.57 44.43
    1 18 1 o 397.71 370.48
    2 18 1 o 1247.37 1236.61
    3 18 1 o 390.47 369.99
    4 18 1 o 174.58 166.63
    5 18 1 o 11.80 13.73
    6 18 1 o 7.41 6.66
    -6 19 1 < 1.01 0.17
    -5 19 1 o 18.51 15.91
    -4 19 1 o 67.19 62.50
    -3 19 1 o 49.75 52.99
    -2 19 1 o 35.56 25.51
    -1 19 1 o 224.45 201.89
    0 19 1 o 76.42 63.23
    1 19 1 < 1.67 1.95
    2 19 1 o 267.36 243.88
    3 19 1 o 1080.52 1115.89
    4 19 1 o 228.71 237.75
    5 19 1 o 46.33 44.88
    6 19 1 < 0.44 0.34
    -6 20 1 o 70.26 75.39
    -5 20 1 o 83.69 74.45
    -4 20 1 < 2.21 0.98
    -3 20 1 o 23.70 26.09
    -2 20 1 o 691.11 701.95
    -1 20 1 o 93.03 79.29
    0 20 1 o 1008.61 951.25
    1 20 1 o 323.25 308.54
    2 20 1 o 9.76 11.21
    3 20 1 < 2.81 0.05
    4 20 1 o 9.14 8.21
    5 20 1 o 17.13 16.33
    6 20 1 o 134.18 135.52
    -5 21 1 o 14.13 22.83
    -4 21 1 o 107.30 96.19
    -3 21 1 < 0.57 0.41
    -2 21 1 o 277.24 315.88
    -1 21 1 o 74.91 74.11
    0 21 1 o 28.62 31.68
    1 21 1 o 70.82 81.97
    2 21 1 o 1136.51 1105.66
    3 21 1 o 788.06 796.43
    4 21 1 < 2.58 1.31
    5 21 1 o 15.73 13.24
    -5 22 1 o 130.60 124.33
    -4 22 1 o 657.63 606.40
    -3 22 1 o 1003.18 990.03
    -2 22 1 < 0.41 0.21
    -1 22 1 o 52.08 49.86
    0 22 1 o 76.43 77.88
    1 22 1 o 36.53 34.26
    2 22 1 o 31.59 36.24
    3 22 1 o 2240.05 2250.00
    4 22 1 o 51.43 73.52
    5 22 1 o 44.50 46.03
    -5 23 1 o 100.93 87.56
    -4 23 1 o 344.64 328.29
    -3 23 1 o 424.61 445.89
    -2 23 1 o 86.30 84.70
    -1 23 1 o 155.80 151.47
    0 23 1 o 17.01 15.97
    1 23 1 o 715.58 699.97
    2 23 1 o 786.25 776.36
    3 23 1 o 34.52 41.50
    4 23 1 o 22.69 21.42
    5 23 1 o 5.41 6.79
    -5 24 1 o 36.34 36.51
    -4 24 1 o 113.10 112.63
    -3 24 1 o 91.92 98.70
    -2 24 1 o 297.52 288.74
    -1 24 1 o 350.42 372.70
    0 24 1 o 340.29 354.73
    1 24 1 o 83.30 80.10
    2 24 1 o 76.38 76.26
    3 24 1 o 19.50 18.53
    4 24 1 o 12.19 11.20
    5 24 1 o 176.50 159.02
    -5 25 1 o 83.16 82.95
    -4 25 1 o 10.47 11.62
    -3 25 1 o 20.73 25.36
    -2 25 1 o 1623.33 1614.86
    -1 25 1 o 52.49 49.61
    0 25 1 o 104.46 101.42
    1 25 1 o 343.89 328.74
    2 25 1 o 204.00 191.26
    3 25 1 o 32.98 32.72
    4 25 1 o 166.32 179.38
    5 25 1 o 76.81 55.61
    -5 26 1 < 2.27 2.16
    -4 26 1 o 107.59 121.87
    -3 26 1 o 207.82 249.11
    -2 26 1 o 78.49 88.25
    -1 26 1 o 28.09 29.75
    0 26 1 o 147.76 144.42
    1 26 1 o 216.11 209.40
    2 26 1 o 78.62 80.37
    3 26 1 < 2.32 0.74
    4 26 1 o 191.13 196.10
    5 26 1 o 160.62 145.58
    -5 27 1 o 126.38 134.70
    -4 27 1 o 97.35 98.63
    -3 27 1 o 108.14 100.47
    -2 27 1 o 310.38 305.60
    -1 27 1 o 5.56 3.79
    0 27 1 o 451.94 433.81
    1 27 1 o 228.71 223.56
    2 27 1 < 0.50 0.78
    3 27 1 o 48.64 47.65
    4 27 1 o 134.54 142.08
    5 27 1 o 109.36 111.60
    -4 28 1 o 70.53 76.49
    -3 28 1 o 51.21 54.33
    -2 28 1 o 175.01 169.31
    -1 28 1 o 194.16 200.13
    0 28 1 o 272.17 233.89
    1 28 1 o 603.57 627.58
    2 28 1 o 36.49 40.63
    3 28 1 < 0.46 0.29
    4 28 1 o 7.73 6.49
    -4 29 1 o 80.91 68.45
    -3 29 1 o 20.09 17.95
    -2 29 1 < 1.43 0.67
    -1 29 1 o 39.03 40.17
    0 29 1 o 1116.86 1091.51
    1 29 1 o 70.86 71.94
    2 29 1 o 34.63 35.08
    3 29 1 o 106.17 104.78
    4 29 1 < -0.67 1.93
    -4 30 1 o 132.62 128.71
    -3 30 1 o 401.66 426.62
    -2 30 1 o 725.51 703.54
    -1 30 1 o 59.93 62.70
    0 30 1 o 36.77 39.07
    1 30 1 o 622.45 631.93
    2 30 1 o 288.17 275.87
    3 30 1 < -1.50 1.00
    4 30 1 o 188.89 198.10
    -4 31 1 o 15.16 11.83
    -3 31 1 o 155.21 150.86
    -2 31 1 < 1.28 0.55
    -1 31 1 o 37.25 35.18
    0 31 1 o 330.72 331.82
    1 31 1 o 150.16 138.74
    2 31 1 o 119.15 116.24
    3 31 1 o 29.60 25.47
    4 31 1 o 203.56 202.21
    -4 32 1 o 46.63 41.71
    -3 32 1 < 1.03 4.23
    -2 32 1 o 11.34 16.10
    -1 32 1 o 830.10 840.56
    0 32 1 o 318.83 341.11
    1 32 1 o 158.13 140.53
    2 32 1 o 69.51 65.78
    3 32 1 o 8.99 7.62
    4 32 1 < 2.80 2.71
    -3 33 1 o 31.21 36.46
    -2 33 1 o 28.56 26.15
    -1 33 1 o 74.48 67.30
    0 33 1 o 200.79 197.07
    1 33 1 o 608.84 618.68
    2 33 1 < 1.40 2.83
    3 33 1 o 51.67 49.21
    -3 34 1 o 54.83 52.53
    -2 34 1 o 61.98 60.23
    -1 34 1 o 138.45 139.98
    0 34 1 < 3.13 0.09
    1 34 1 o 34.48 34.21
    2 34 1 o 70.69 62.35
    3 34 1 o 263.53 244.88
    -3 35 1 o 58.56 66.10
    -2 35 1 o 3.46 3.46
    -1 35 1 < 1.87 3.30
    0 35 1 < 2.26 0.54
    1 35 1 o 378.37 380.70
    2 35 1 o 29.76 34.97
    3 35 1 o 122.03 107.96
    -2 36 1 o 5.18 8.12
    -1 36 1 o 246.89 240.81
    0 36 1 o 182.60 204.30
    1 36 1 o 663.24 656.82
    2 36 1 o 113.47 108.83
    -2 37 1 o 38.33 36.81
    -1 37 1 < -0.77 0.08
    0 37 1 o 42.62 41.36
    1 37 1 < 3.52 0.13
    2 37 1 o 28.21 26.65
    -1 38 1 < 1.55 0.57
    0 38 1 o 27.94 23.78
    1 38 1 < 1.41 0.19
    -6 0 2 < 4.57 6.22
    -4 0 2 < 0.95 1.28
    -2 0 2 o 3517.74 3631.96
    0 0 2 o 4053.98 4281.13
    2 0 2 o 414.36 414.66
    4 0 2 o 137.71 152.89
    6 0 2 o 9.72 10.39
    -7 1 2 o 4.60 6.47
    -6 1 2 o 185.65 175.02
    -5 1 2 o 75.74 85.14
    -4 1 2 o 350.12 366.07
    -3 1 2 < 0.47 0.09
    -2 1 2 o 226.38 248.69
    -1 1 2 o 467.20 530.10
    0 1 2 o 3918.27 4221.56
    1 1 2 o 185.86 206.91
    2 1 2 o 1019.83 1058.13
    3 1 2 o 194.24 201.27
    4 1 2 < 1.08 0.20
    5 1 2 o 509.12 464.52
    6 1 2 o 14.58 20.78
    -7 2 2 < 2.75 2.47
    -6 2 2 o 199.57 189.36
    -5 2 2 o 113.37 120.51
    -4 2 2 o 32.73 26.73
    -3 2 2 o 338.91 279.31
    -2 2 2 o 212.07 189.09
    -1 2 2 o 95.07 98.11
    0 2 2 o 23.70 30.61
    1 2 2 o 9.00 11.47
    2 2 2 o 747.04 755.17
    3 2 2 o 72.58 72.17
    4 2 2 o 309.35 289.23
    5 2 2 o 142.57 128.58
    6 2 2 o 83.81 89.79
    -7 3 2 o 150.09 137.66
    -6 3 2 < 5.00 1.71
    -5 3 2 o 5.41 3.28
    -4 3 2 o 120.97 117.65
    -3 3 2 o 398.42 400.85
    -2 3 2 o 22.31 12.44
    -1 3 2 o 551.49 618.61
    0 3 2 o 5956.65 6000.01
    1 3 2 o 18367.00 18444.10
    2 3 2 o 1435.06 1469.13
    3 3 2 o 13.42 24.07
    4 3 2 o 19.33 19.87
    5 3 2 o 351.05 347.84
    6 3 2 o 403.16 388.12
    -7 4 2 o 20.55 17.09
    -6 4 2 o 89.34 90.27
    -5 4 2 o 51.49 44.52
    -4 4 2 o 198.81 197.20
    -3 4 2 o 571.47 525.26
    -2 4 2 o 5968.03 5583.86
    -1 4 2 o 588.59 578.07
    0 4 2 o 59840.60 55779.40
    1 4 2 o 17068.70 17120.10
    2 4 2 o 328.40 360.30
    3 4 2 o 211.74 208.28
    4 4 2 o 300.25 304.42
    5 4 2 o 224.82 221.37
    6 4 2 o 50.33 51.19
    -7 5 2 o 22.80 26.82
    -6 5 2 o 30.09 25.84
    -5 5 2 o 246.09 247.68
    -4 5 2 o 689.06 739.82
    -3 5 2 o 458.96 366.86
    -2 5 2 < 2.83 0.28
    -1 5 2 o 595.72 574.68
    0 5 2 o 11.33 7.56
    1 5 2 o 4054.86 4165.60
    2 5 2 o 232.50 220.80
    3 5 2 o 2266.57 2188.06
    4 5 2 o 148.71 150.76
    5 5 2 o 21.49 19.25
    6 5 2 o 15.01 14.03
    -7 6 2 o 40.90 46.09
    -6 6 2 o 55.61 68.85
    -5 6 2 o 920.75 912.98
    -4 6 2 o 1266.71 1246.12
    -3 6 2 o 981.61 943.95
    -2 6 2 o 315.23 320.89
    -1 6 2 o 198.14 200.80
    0 6 2 o 413.26 446.67
    1 6 2 o 16799.00 16693.60
    2 6 2 o 662.64 638.70
    3 6 2 o 1506.58 1527.20
    4 6 2 o 129.93 153.01
    5 6 2 o 297.75 299.45
    6 6 2 o 204.67 208.32
    -7 7 2 o 60.62 46.64
    -6 7 2 o 286.33 285.36
    -5 7 2 o 8.35 7.65
    -4 7 2 o 31.61 29.99
    -3 7 2 o 1760.60 1612.42
    -2 7 2 o 1775.35 1627.79
    -1 7 2 o 36.23 28.32
    0 7 2 o 1609.65 1672.95
    1 7 2 o 376.94 355.96
    2 7 2 o 467.23 433.19
    3 7 2 o 2273.33 2301.23
    4 7 2 < 0.20 0.38
    5 7 2 < 3.44 7.05
    6 7 2 o 56.53 52.09
    -7 8 2 o 75.07 53.60
    -6 8 2 o 362.92 354.79
    -5 8 2 o 157.89 165.29
    -4 8 2 o 4.36 4.11
    -3 8 2 < 0.86 2.05
    -2 8 2 o 811.49 716.24
    -1 8 2 o 1388.80 1343.74
    0 8 2 o 8723.05 8729.80
    1 8 2 o 1026.02 968.03
    2 8 2 o 221.25 204.53
    3 8 2 o 199.17 180.04
    4 8 2 < 3.20 4.90
    5 8 2 < 1.04 0.04
    6 8 2 o 17.09 12.92
    -6 9 2 o 184.12 180.76
    -5 9 2 o 284.05 272.54
    -4 9 2 o 21.36 23.99
    -3 9 2 o 1519.94 1505.55
    -2 9 2 o 28.31 27.38
    -1 9 2 o 1880.84 1868.34
    0 9 2 o 899.26 881.65
    1 9 2 o 3139.21 3231.50
    2 9 2 o 164.37 130.46
    3 9 2 o 160.24 138.12
    4 9 2 o 99.39 90.84
    5 9 2 o 285.09 286.28
    6 9 2 < 1.99 0.02
    -6 10 2 < 1.37 0.60
    -5 10 2 o 471.87 465.52
    -4 10 2 o 169.45 163.52
    -3 10 2 o 432.58 425.05
    -2 10 2 o 327.18 308.54
    -1 10 2 < 3.81 3.79
    0 10 2 o 11.22 8.78
    1 10 2 o 915.76 883.50
    2 10 2 o 232.40 237.71
    3 10 2 o 1890.73 1861.95
    4 10 2 < -0.14 1.05
    5 10 2 o 53.90 51.57
    6 10 2 o 19.16 12.63
    -6 11 2 < 2.82 2.92
    -5 11 2 o 320.09 322.94
    -4 11 2 o 37.85 50.59
    -3 11 2 o 1739.19 1750.45
    -2 11 2 o 333.83 315.78
    -1 11 2 o 2163.12 2105.40
    0 11 2 o 116.75 133.90
    1 11 2 o 49.17 38.97
    2 11 2 o 112.05 113.60
    3 11 2 o 15.33 13.06
    4 11 2 o 577.12 546.10
    5 11 2 o 33.30 29.06
    6 11 2 o 31.89 23.52
    -6 12 2 o 347.15 344.61
    -5 12 2 o 26.91 32.56
    -4 12 2 o 52.67 59.06
    -3 12 2 o 28.67 35.25
    -2 12 2 o 3083.33 3073.05
    -1 12 2 < 4.33 3.54
    0 12 2 o 6944.11 6662.12
    1 12 2 o 1713.49 1680.99
    2 12 2 o 203.11 191.94
    3 12 2 o 181.79 182.10
    4 12 2 o 227.53 203.64
    5 12 2 o 127.24 142.47
    6 12 2 < 1.49 2.20
    -6 13 2 o 8.47 3.93
    -5 13 2 o 696.66 635.29
    -4 13 2 o 843.43 869.88
    -3 13 2 o 10.00 12.31
    -2 13 2 o 16.40 9.21
    -1 13 2 o 360.58 301.33
    0 13 2 < 2.44 0.37
    1 13 2 o 7064.84 6667.55
    2 13 2 o 329.88 303.35
    3 13 2 o 3.26 1.36
    4 13 2 o 317.35 296.51
    5 13 2 o 195.30 214.00
    6 13 2 o 46.50 48.99
    -6 14 2 o 169.96 186.98
    -5 14 2 < 2.54 1.36
    -4 14 2 o 192.56 204.34
    -3 14 2 o 29.21 48.44
    -2 14 2 o 290.67 293.02
    -1 14 2 o 47.65 48.55
    0 14 2 o 26.13 31.09
    1 14 2 o 188.79 163.62
    2 14 2 o 10.64 23.70
    3 14 2 o 110.58 111.47
    4 14 2 o 172.09 173.59
    5 14 2 o 146.30 142.01
    6 14 2 o 7.31 11.66
    -6 15 2 o 6.25 6.02
    -5 15 2 o 5.80 2.97
    -4 15 2 o 512.52 454.59
    -3 15 2 o 145.61 146.26
    -2 15 2 o 66.95 65.22
    -1 15 2 o 759.22 679.94
    0 15 2 o 56.22 45.32
    1 15 2 o 873.91 897.33
    2 15 2 o 6.31 3.56
    3 15 2 o 215.41 215.06
    4 15 2 o 234.18 245.04
    5 15 2 o 108.19 111.99
    6 15 2 o 109.42 105.81
    -6 16 2 o 121.35 117.82
    -5 16 2 o 50.19 55.73
    -4 16 2 o 70.53 62.33
    -3 16 2 o 5.19 4.31
    -2 16 2 o 33.79 23.19
    -1 16 2 o 1677.70 1647.77
    0 16 2 o 1634.09 1576.66
    1 16 2 o 147.38 192.63
    2 16 2 < 1.83 0.55
    3 16 2 o 57.26 53.62
    4 16 2 o 328.37 316.70
    5 16 2 o 221.32 229.99
    6 16 2 o 4.68 4.45
    -6 17 2 o 50.55 62.85
    -5 17 2 o 85.49 94.21
    -4 17 2 o 371.00 375.55
    -3 17 2 o 159.59 191.59
    -2 17 2 o 195.85 198.14
    -1 17 2 o 4593.50 4284.66
    0 17 2 o 254.54 224.32
    1 17 2 o 172.01 136.84
    2 17 2 o 27.97 27.77
    3 17 2 o 668.26 685.54
    4 17 2 o 430.03 419.94
    5 17 2 o 127.36 129.67
    6 17 2 o 101.31 93.32
    -6 18 2 < -0.75 1.08
    -5 18 2 o 332.60 342.15
    -4 18 2 o 75.44 58.62
    -3 18 2 o 152.72 173.44
    -2 18 2 o 12.34 16.10
    -1 18 2 o 5.53 4.29
    0 18 2 o 21.79 20.40
    1 18 2 o 147.68 154.30
    2 18 2 < 2.44 0.44
    3 18 2 o 108.16 101.85
    4 18 2 o 329.26 348.94
    5 18 2 o 11.58 15.28
    6 18 2 o 109.40 98.95
    -6 19 2 < 2.58 2.61
    -5 19 2 o 5.43 2.14
    -4 19 2 o 342.86 353.51
    -3 19 2 o 27.36 25.32
    -2 19 2 o 920.71 925.72
    -1 19 2 o 903.90 826.36
    0 19 2 o 191.20 180.72
    1 19 2 o 224.88 242.18
    2 19 2 o 232.23 218.22
    3 19 2 o 682.55 688.94
    4 19 2 o 112.35 113.90
    5 19 2 < -0.54 0.09
    6 19 2 < 3.21 3.53
    -6 20 2 o 12.51 20.25
    -5 20 2 < 1.17 0.98
    -4 20 2 o 17.51 23.12
    -3 20 2 o 24.69 27.93
    -2 20 2 o 695.45 677.44
    -1 20 2 < 1.35 0.05
    0 20 2 o 116.13 108.08
    1 20 2 o 110.33 117.69
    2 20 2 o 155.08 156.06
    3 20 2 o 26.04 29.72
    4 20 2 o 93.07 88.83
    5 20 2 o 20.76 12.98
    -5 21 2 o 58.73 50.74
    -4 21 2 < 1.12 0.31
    -3 21 2 o 508.59 519.18
    -2 21 2 o 36.01 38.36
    -1 21 2 o 111.28 97.45
    0 21 2 o 517.25 493.48
    1 21 2 o 369.88 421.89
    2 21 2 o 26.03 24.00
    3 21 2 o 122.51 120.00
    4 21 2 o 169.43 174.43
    5 21 2 o 133.70 132.77
    -5 22 2 o 97.79 74.96
    -4 22 2 o 808.92 863.60
    -3 22 2 o 74.94 74.58
    -2 22 2 o 32.86 32.64
    -1 22 2 o 3.45 2.58
    0 22 2 o 226.74 239.85
    1 22 2 o 515.16 539.03
    2 22 2 o 813.09 815.71
    3 22 2 o 115.66 136.30
    4 22 2 o 11.00 20.11
    5 22 2 o 233.31 217.10
    -5 23 2 o 758.22 742.99
    -4 23 2 o 205.71 195.33
    -3 23 2 o 181.93 202.36
    -2 23 2 o 262.60 281.21
    -1 23 2 o 140.52 145.94
    0 23 2 o 149.64 147.18
    1 23 2 o 122.89 124.26
    2 23 2 o 307.23 324.62
    3 23 2 o 276.73 269.85
    4 23 2 < 2.87 4.15
    5 23 2 < 1.28 0.01
    -5 24 2 o 73.86 65.38
    -4 24 2 o 45.29 45.98
    -3 24 2 o 17.13 14.49
    -2 24 2 o 457.87 446.40
    -1 24 2 o 130.85 131.07
    0 24 2 o 1074.59 1093.31
    1 24 2 o 178.28 185.05
    2 24 2 o 417.22 410.60
    3 24 2 o 121.30 112.79
    4 24 2 o 29.22 28.88
    5 24 2 o 37.07 32.65
    -5 25 2 o 26.43 27.08
    -4 25 2 o 20.49 29.55
    -3 25 2 o 461.70 515.46
    -2 25 2 < -1.63 2.25
    -1 25 2 o 309.98 302.57
    0 25 2 o 157.26 170.46
    1 25 2 < 1.43 2.05
    2 25 2 o 53.24 48.61
    3 25 2 o 13.36 14.31
    4 25 2 o 14.00 9.82
    5 25 2 < -0.29 0.59
    -5 26 2 o 6.22 5.46
    -4 26 2 o 401.01 435.67
    -3 26 2 o 39.27 41.04
    -2 26 2 o 116.71 108.00
    -1 26 2 o 16.82 19.22
    0 26 2 o 16.35 13.54
    1 26 2 o 636.17 621.27
    2 26 2 o 771.76 770.46
    3 26 2 o 88.25 72.32
    4 26 2 o 47.54 68.23
    5 26 2 o 112.97 112.40
    -5 27 2 < 1.18 0.01
    -4 27 2 o 241.59 232.01
    -3 27 2 < 1.13 8.44
    -2 27 2 o 197.37 202.30
    -1 27 2 o 58.66 59.23
    0 27 2 o 90.74 92.39
    1 27 2 o 62.40 58.35
    2 27 2 o 380.95 365.46
    3 27 2 o 800.92 791.15
    4 27 2 o 75.23 79.53
    5 27 2 o 11.17 14.57
    -4 28 2 o 39.43 41.56
    -3 28 2 o 206.83 207.84
    -2 28 2 o 358.69 358.65
    -1 28 2 o 421.24 403.94
    0 28 2 o 447.96 460.50
    1 28 2 o 1155.59 1206.41
    2 28 2 < 1.75 0.94
    3 28 2 o 85.02 88.35
    4 28 2 o 124.61 114.02
    -4 29 2 o 28.76 25.64
    -3 29 2 o 16.27 16.66
    -2 29 2 o 124.81 122.18
    -1 29 2 < 1.71 3.11
    0 29 2 o 19.78 19.54
    1 29 2 o 84.68 98.80
    2 29 2 o 118.43 115.00
    3 29 2 < 0.57 0.47
    4 29 2 o 67.75 69.68
    -4 30 2 o 63.13 72.25
    -3 30 2 o 68.94 77.03
    -2 30 2 o 90.48 94.01
    -1 30 2 < 0.49 0.54
    0 30 2 o 373.30 368.75
    1 30 2 < 1.13 2.39
    2 30 2 o 37.30 41.49
    3 30 2 < 4.20 0.62
    4 30 2 o 42.59 38.64
    -4 31 2 o 133.05 124.74
    -3 31 2 o 204.74 196.97
    -2 31 2 o 28.84 30.27
    -1 31 2 < 3.51 3.50
    0 31 2 o 53.31 46.76
    1 31 2 o 73.57 69.13
    2 31 2 o 18.85 17.70
    3 31 2 o 223.29 225.99
    4 31 2 o 57.41 52.56
    -3 32 2 o 95.58 95.52
    -2 32 2 o 271.48 269.72
    -1 32 2 o 990.14 967.98
    0 32 2 o 68.75 58.03
    1 32 2 < 0.45 0.04
    2 32 2 o 43.03 43.99
    3 32 2 < 1.00 0.08
    -3 33 2 o 19.57 18.23
    -2 33 2 < 2.58 2.22
    -1 33 2 o 74.99 64.63
    0 33 2 o 407.44 418.83
    1 33 2 o 399.64 403.48
    2 33 2 o 53.25 56.11
    3 33 2 o 59.82 59.67
    -3 34 2 o 62.09 69.56
    -2 34 2 o 18.71 18.92
    -1 34 2 o 9.08 9.77
    0 34 2 o 95.03 92.03
    1 34 2 o 318.96 306.09
    2 34 2 < 2.79 0.64
    3 34 2 o 75.72 58.09
    -2 35 2 o 24.40 24.56
    -1 35 2 < -1.15 0.19
    0 35 2 o 471.70 461.57
    1 35 2 o 425.80 447.20
    2 35 2 o 78.31 77.23
    -2 36 2 o 38.10 50.74
    -1 36 2 o 56.34 61.03
    0 36 2 o 1388.92 1337.19
    1 36 2 o 41.51 36.10
    2 36 2 o 25.27 21.03
    -1 37 2 < 1.30 2.00
    0 37 2 o 7.63 5.54
    1 37 2 < 0.67 2.23
    -1 38 2 o 18.82 18.49
    0 38 2 o 5.66 6.07
    1 38 2 o 17.81 15.00
    -7 0 3 < -2.61 1.42
    -5 0 3 o 901.48 889.74
    -3 0 3 o 1924.54 1661.33
    -1 0 3 o 1568.09 1601.39
    1 0 3 o 2244.20 2356.03
    3 0 3 o 656.52 641.45
    5 0 3 o 8.65 5.23
    -7 1 3 < -0.24 1.17
    -6 1 3 o 4.91 7.36
    -5 1 3 o 1059.88 1137.27
    -4 1 3 o 540.07 585.05
    -3 1 3 o 255.11 248.19
    -2 1 3 o 219.08 176.21
    -1 1 3 o 1170.42 1283.88
    0 1 3 o 275.04 269.43
    1 1 3 o 489.33 480.81
    2 1 3 o 733.99 739.72
    3 1 3 o 32.99 28.34
    4 1 3 o 11.29 8.74
    5 1 3 o 113.86 115.98
    6 1 3 o 251.79 263.78
    -7 2 3 o 3.28 6.41
    -6 2 3 o 200.66 203.62
    -5 2 3 o 1096.12 1136.27
    -4 2 3 o 257.87 254.12
    -3 2 3 o 2809.85 2704.29
    -2 2 3 o 111.13 92.37
    -1 2 3 o 148.62 145.85
    0 2 3 o 27.81 28.10
    1 2 3 o 5581.13 5544.01
    2 2 3 < 2.80 2.21
    3 2 3 o 354.29 370.72
    4 2 3 o 135.07 132.70
    5 2 3 o 62.08 58.72
    6 2 3 o 726.49 707.64
    -7 3 3 < -0.59 2.91
    -6 3 3 o 176.77 177.68
    -5 3 3 o 755.05 777.30
    -4 3 3 o 977.95 1074.66
    -3 3 3 o 97.93 106.20
    -2 3 3 o 21.66 9.58
    -1 3 3 o 24.07 19.61
    0 3 3 o 2594.14 2655.23
    1 3 3 o 11043.30 10808.10
    2 3 3 o 44.36 43.38
    3 3 3 o 150.47 156.80
    4 3 3 o 511.19 477.26
    5 3 3 o 26.73 28.98
    6 3 3 < 0.29 0.13
    -7 4 3 o 71.00 66.26
    -6 4 3 o 183.90 178.32
    -5 4 3 o 803.68 836.84
    -4 4 3 o 4.68 7.47
    -3 4 3 o 1411.79 1232.31
    -2 4 3 o 263.70 235.40
    -1 4 3 o 2397.10 2478.61
    0 4 3 o 6328.03 6454.56
    1 4 3 o 1975.37 2019.18
    2 4 3 o 9.31 11.02
    3 4 3 o 27.31 28.65
    4 4 3 o 214.93 229.71
    5 4 3 o 264.14 269.42
    6 4 3 o 70.50 69.40
    -6 5 3 o 32.02 32.03
    -5 5 3 o 642.02 630.49
    -4 5 3 o 15.62 17.87
    -3 5 3 o 71.57 57.95
    -2 5 3 o 1789.26 1689.50
    -1 5 3 o 155.96 139.15
    0 5 3 o 15.31 14.14
    1 5 3 o 325.04 326.52
    2 5 3 < 1.63 9.07
    3 5 3 o 953.73 980.25
    4 5 3 o 8.69 8.55
    5 5 3 < 1.09 0.02
    6 5 3 o 345.42 339.53
    -6 6 3 o 15.30 10.01
    -5 6 3 o 772.29 758.20
    -4 6 3 o 303.90 308.74
    -3 6 3 o 908.64 935.92
    -2 6 3 o 378.38 368.67
    -1 6 3 < 0.81 0.29
    0 6 3 o 77.60 80.98
    1 6 3 o 2862.09 2729.91
    2 6 3 o 1084.56 1115.07
    3 6 3 o 1099.80 1087.63
    4 6 3 o 866.66 797.05
    5 6 3 o 288.27 280.44
    6 6 3 o 63.49 60.12
    -6 7 3 o 31.27 31.66
    -5 7 3 < 2.19 2.45
    -4 7 3 o 148.35 149.85
    -3 7 3 o 837.15 710.76
    -2 7 3 o 87.45 84.79
    -1 7 3 o 71.63 69.11
    0 7 3 o 1983.59 2009.46
    1 7 3 o 2004.82 1969.03
    2 7 3 o 3829.84 3962.30
    3 7 3 o 43.98 49.60
    4 7 3 o 184.35 190.16
    5 7 3 < 1.91 0.85
    6 7 3 < 3.19 1.61
    -6 8 3 o 335.78 347.63
    -5 8 3 o 56.33 54.22
    -4 8 3 o 83.39 84.44
    -3 8 3 o 339.41 339.14
    -2 8 3 o 1945.27 1776.82
    -1 8 3 o 3278.11 3138.59
    0 8 3 o 627.89 630.28
    1 8 3 o 2968.11 2884.55
    2 8 3 o 534.35 538.37
    3 8 3 o 100.34 102.26
    4 8 3 o 54.53 56.28
    5 8 3 < 0.90 1.30
    6 8 3 o 843.72 809.32
    -6 9 3 o 47.45 42.41
    -5 9 3 o 108.32 117.11
    -4 9 3 o 280.83 252.80
    -3 9 3 o 260.42 260.95
    -2 9 3 o 3483.25 3270.49
    -1 9 3 o 341.72 310.27
    0 9 3 o 339.18 327.21
    1 9 3 o 184.65 205.55
    2 9 3 o 2356.70 2264.62
    3 9 3 < 0.86 0.14
    4 9 3 o 39.30 33.77
    5 9 3 o 125.05 116.39
    6 9 3 o 12.72 8.55
    -6 10 3 o 301.94 320.29
    -5 10 3 o 501.23 516.40
    -4 10 3 o 212.55 219.70
    -3 10 3 < 1.61 0.68
    -2 10 3 o 97.11 87.59
    -1 10 3 o 39.85 39.07
    0 10 3 o 77.10 76.24
    1 10 3 o 7002.98 6814.13
    2 10 3 o 3790.63 3440.45
    3 10 3 < 1.92 3.37
    4 10 3 o 195.98 188.78
    5 10 3 o 37.64 34.45
    6 10 3 o 25.42 21.73
    -6 11 3 o 35.20 39.07
    -5 11 3 o 470.98 462.63
    -4 11 3 o 23.15 18.85
    -3 11 3 o 1164.16 1151.45
    -2 11 3 o 104.99 104.58
    -1 11 3 o 498.80 437.61
    0 11 3 o 98.40 114.34
    1 11 3 o 135.92 123.93
    2 11 3 o 156.95 161.35
    3 11 3 o 68.93 73.47
    4 11 3 o 7.58 8.51
    5 11 3 o 16.77 15.91
    6 11 3 o 29.37 26.78
    -6 12 3 o 48.23 57.18
    -5 12 3 o 172.91 179.05
    -4 12 3 o 5.48 1.61
    -3 12 3 o 13.87 13.11
    -2 12 3 o 250.44 226.12
    -1 12 3 o 1151.53 1082.73
    0 12 3 o 132.20 119.88
    1 12 3 o 3326.92 3206.22
    2 12 3 < 2.08 2.49
    3 12 3 o 133.43 145.68
    4 12 3 o 205.64 190.38
    5 12 3 o 5.27 4.98
    6 12 3 o 195.22 184.23
    -6 13 3 o 85.08 94.43
    -5 13 3 < 3.67 0.26
    -4 13 3 o 1800.24 1909.69
    -3 13 3 o 6.28 9.24
    -2 13 3 o 587.63 600.13
    -1 13 3 o 819.09 735.28
    0 13 3 o 2290.13 2167.73
    1 13 3 o 758.00 710.91
    2 13 3 o 129.29 146.38
    3 13 3 o 330.34 329.96
    4 13 3 o 179.73 174.58
    5 13 3 o 124.32 120.63
    6 13 3 < 2.89 0.05
    -6 14 3 < -0.39 0.01
    -5 14 3 o 862.65 864.12
    -4 14 3 o 286.35 283.97
    -3 14 3 o 346.77 364.15
    -2 14 3 o 135.34 117.56
    -1 14 3 < 1.05 0.73
    0 14 3 o 335.64 304.93
    1 14 3 o 1642.25 1553.85
    2 14 3 o 99.94 111.03
    3 14 3 o 152.77 157.01
    4 14 3 o 189.51 173.18
    5 14 3 o 138.35 138.11
    6 14 3 o 3.71 3.12
    -6 15 3 o 23.15 23.10
    -5 15 3 < 2.78 0.01
    -4 15 3 o 239.57 244.11
    -3 15 3 < -0.28 0.19
    -2 15 3 o 4.95 0.03
    -1 15 3 o 616.40 565.08
    0 15 3 o 166.41 156.19
    1 15 3 o 241.32 255.11
    2 15 3 o 270.80 275.22
    3 15 3 o 801.73 788.25
    4 15 3 o 1160.59 1187.65
    5 15 3 o 59.17 59.84
    6 15 3 o 25.34 25.06
    -6 16 3 o 11.15 11.93
    -5 16 3 o 13.81 19.65
    -4 16 3 o 286.01 265.25
    -3 16 3 o 13.30 16.39
    -2 16 3 < -0.19 5.20
    -1 16 3 o 785.43 796.88
    0 16 3 o 535.98 456.58
    1 16 3 o 179.24 160.32
    2 16 3 o 542.61 552.26
    3 16 3 o 50.22 53.46
    4 16 3 o 9.88 10.58
    5 16 3 o 16.12 14.86
    6 16 3 < 1.71 0.27
    -6 17 3 o 11.46 12.02
    -5 17 3 o 245.24 269.73
    -4 17 3 o 786.61 710.52
    -3 17 3 o 242.22 263.32
    -2 17 3 o 197.40 170.82
    -1 17 3 o 145.45 165.41
    0 17 3 o 366.75 355.50
    1 17 3 o 149.65 137.53
    2 17 3 o 6.90 2.10
    3 17 3 o 595.23 600.68
    4 17 3 o 65.36 69.93
    5 17 3 o 234.01 224.55
    6 17 3 o 26.46 25.30
    -6 18 3 o 23.31 28.95
    -5 18 3 o 178.78 146.66
    -4 18 3 o 130.73 124.82
    -3 18 3 o 141.77 156.73
    -2 18 3 < -0.42 0.04
    -1 18 3 o 81.77 85.57
    0 18 3 o 403.24 434.11
    1 18 3 o 435.37 445.98
    2 18 3 o 497.30 481.69
    3 18 3 o 72.03 73.23
    4 18 3 o 468.71 492.42
    5 18 3 o 211.80 212.58
    6 18 3 o 108.43 92.82
    -6 19 3 < 3.40 4.68
    -5 19 3 o 193.25 216.44
    -4 19 3 o 644.86 589.55
    -3 19 3 < 1.27 1.30
    -2 19 3 o 100.19 106.10
    -1 19 3 o 923.50 874.07
    0 19 3 o 279.55 274.29
    1 19 3 o 74.74 63.37
    2 19 3 o 318.39 343.79
    3 19 3 o 1158.31 1172.90
    4 19 3 o 448.65 463.51
    5 19 3 o 83.56 91.51
    -6 20 3 < 0.07 5.77
    -5 20 3 < 1.54 0.15
    -4 20 3 < 0.48 0.00
    -3 20 3 o 367.30 360.99
    -2 20 3 o 712.61 748.76
    -1 20 3 o 781.53 791.94
    0 20 3 o 23.15 20.44
    1 20 3 o 13.05 22.40
    2 20 3 o 17.00 17.87
    3 20 3 o 132.03 124.97
    4 20 3 o 12.00 11.47
    5 20 3 o 117.42 109.20
    -5 21 3 o 94.28 90.84
    -4 21 3 o 84.76 100.44
    -3 21 3 o 352.74 361.24
    -2 21 3 o 318.55 303.03
    -1 21 3 o 564.80 552.78
    0 21 3 o 553.02 515.15
    1 21 3 o 901.68 884.93
    2 21 3 o 121.94 114.35
    3 21 3 o 526.94 496.88
    4 21 3 o 3.82 2.76
    5 21 3 o 307.96 262.00
    -5 22 3 o 137.15 110.34
    -4 22 3 o 224.33 217.79
    -3 22 3 < 0.66 0.68
    -2 22 3 < 3.09 5.34
    -1 22 3 o 27.70 32.46
    0 22 3 < -0.20 0.72
    1 22 3 o 981.70 998.20
    2 22 3 o 1155.73 1110.04
    3 22 3 o 53.11 53.73
    4 22 3 o 3.82 0.69
    5 22 3 o 56.39 47.16
    -5 23 3 o 355.24 357.02
    -4 23 3 o 115.83 126.51
    -3 23 3 o 888.79 926.72
    -2 23 3 o 41.27 41.27
    -1 23 3 o 91.89 93.50
    0 23 3 o 11.97 15.33
    1 23 3 o 197.16 186.58
    2 23 3 o 40.45 37.55
    3 23 3 o 21.41 19.53
    4 23 3 < 0.19 0.12
    5 23 3 o 38.23 41.66
    -5 24 3 o 313.72 292.89
    -4 24 3 < -0.64 0.08
    -3 24 3 o 343.39 345.96
    -2 24 3 o 503.08 505.50
    -1 24 3 o 1940.93 1975.98
    0 24 3 < 2.27 0.31
    1 24 3 o 1544.12 1537.05
    2 24 3 o 11.49 15.21
    3 24 3 o 68.35 65.46
    4 24 3 o 35.27 35.18
    5 24 3 o 98.32 93.10
    -5 25 3 o 23.22 18.16
    -4 25 3 o 29.64 31.22
    -3 25 3 o 96.77 102.88
    -2 25 3 o 43.81 44.20
    -1 25 3 < 1.13 0.40
    0 25 3 o 146.90 154.01
    1 25 3 o 114.98 90.87
    2 25 3 o 34.95 37.88
    3 25 3 o 7.53 4.53
    4 25 3 o 29.98 33.19
    5 25 3 o 44.18 38.30
    -5 26 3 o 4.13 2.80
    -4 26 3 o 41.85 43.35
    -3 26 3 o 168.10 157.64
    -2 26 3 < 3.39 6.99
    -1 26 3 < 1.32 2.07
    0 26 3 o 217.93 231.58
    1 26 3 o 129.15 149.72
    2 26 3 o 897.46 874.27
    3 26 3 o 147.20 150.66
    4 26 3 o 96.93 93.25
    5 26 3 o 46.18 36.20
    -4 27 3 o 127.41 128.42
    -3 27 3 o 744.44 807.92
    -2 27 3 < 2.68 5.40
    -1 27 3 o 137.73 133.84
    0 27 3 o 5.02 1.30
    1 27 3 o 313.72 310.27
    2 27 3 o 310.73 279.09
    3 27 3 o 63.55 57.22
    4 27 3 o 55.63 53.33
    -4 28 3 < 0.02 0.03
    -3 28 3 o 111.10 114.45
    -2 28 3 o 566.33 581.79
    -1 28 3 o 1570.23 1544.26
    0 28 3 o 838.63 878.19
    1 28 3 o 344.21 328.44
    2 28 3 o 41.09 44.68
    3 28 3 o 92.17 86.77
    4 28 3 o 48.40 44.29
    -4 29 3 o 30.99 35.53
    -3 29 3 < -0.17 1.08
    -2 29 3 o 306.51 329.42
    -1 29 3 o 11.30 5.36
    0 29 3 o 55.90 54.97
    1 29 3 o 242.16 266.88
    2 29 3 o 17.13 12.20
    3 29 3 o 76.87 79.53
    4 29 3 o 83.07 85.55
    -4 30 3 o 166.35 155.96
    -3 30 3 o 114.04 111.06
    -2 30 3 < 0.67 0.77
    -1 30 3 o 56.80 55.79
    0 30 3 < 2.74 2.69
    1 30 3 o 226.50 197.36
    2 30 3 o 36.01 35.51
    3 30 3 o 173.21 151.65
    4 30 3 o 77.39 70.05
    -4 31 3 o 32.93 32.12
    -3 31 3 o 6.78 5.77
    -2 31 3 o 85.09 96.36
    -1 31 3 o 173.47 157.05
    0 31 3 o 67.68 74.15
    1 31 3 o 100.50 91.59
    2 31 3 < 4.03 4.68
    3 31 3 o 26.73 23.51
    -3 32 3 o 248.83 290.02
    -2 32 3 < -0.21 1.65
    -1 32 3 o 214.12 222.88
    0 32 3 < 3.97 2.91
    1 32 3 o 35.29 30.97
    2 32 3 < 1.68 0.08
    3 32 3 o 25.39 25.03
    -3 33 3 < 0.92 0.13
    -2 33 3 o 161.96 159.63
    -1 33 3 o 111.67 102.97
    0 33 3 o 36.10 36.97
    1 33 3 o 17.70 20.07
    2 33 3 < 0.34 0.01
    3 33 3 o 196.87 176.52
    -3 34 3 o 30.60 36.75
    -2 34 3 o 22.78 25.87
    -1 34 3 o 48.14 46.17
    0 34 3 o 64.97 64.01
    1 34 3 o 256.99 252.10
    2 34 3 < 2.17 0.84
    3 34 3 < 0.63 0.38
    -2 35 3 o 13.54 16.38
    -1 35 3 o 69.90 61.04
    0 35 3 o 319.59 313.92
    1 35 3 o 192.19 189.25
    2 35 3 < -0.71 0.01
    -2 36 3 o 19.14 18.57
    -1 36 3 o 196.35 180.24
    0 36 3 < -0.41 0.55
    1 36 3 o 6.33 7.89
    2 36 3 o 5.46 3.69
    -1 37 3 < 1.11 0.22
    0 37 3 o 327.60 338.79
    1 37 3 o 172.12 153.28
    -6 0 4 o 26.79 35.34
    -4 0 4 o 319.95 358.44
    -2 0 4 o 4867.41 4140.89
    0 0 4 o 2185.48 2293.47
    2 0 4 < 10.43 8.75
    4 0 4 o 626.61 636.18
    6 0 4 o 1537.75 1580.63
    -6 1 4 o 123.55 116.55
    -5 1 4 o 188.02 172.05
    -4 1 4 o 777.76 826.77
    -3 1 4 o 62.86 60.66
    -2 1 4 o 2326.45 2173.60
    -1 1 4 < 4.66 3.14
    0 1 4 o 340.52 354.05
    1 1 4 o 830.02 826.05
    2 1 4 o 171.10 182.68
    3 1 4 o 721.73 675.15
    4 1 4 o 186.54 189.30
    5 1 4 o 185.70 190.19
    6 1 4 o 5.77 1.95
    -6 2 4 o 80.92 70.48
    -5 2 4 < 0.99 2.71
    -4 2 4 < 1.60 0.65
    -3 2 4 o 393.62 357.68
    -2 2 4 o 1097.88 997.66
    -1 2 4 o 37.38 29.71
    0 2 4 o 24.96 27.50
    1 2 4 o 633.41 669.53
    2 2 4 < 3.22 2.35
    3 2 4 o 54.44 50.63
    4 2 4 o 139.40 131.28
    5 2 4 o 7.02 8.33
    6 2 4 o 5.93 8.16
    -6 3 4 o 49.96 49.35
    -5 3 4 o 71.79 76.34
    -4 3 4 o 374.55 393.64
    -3 3 4 o 415.90 381.32
    -2 3 4 o 538.80 421.95
    -1 3 4 o 151.26 150.80
    0 3 4 o 224.39 218.60
    1 3 4 o 167.41 168.01
    2 3 4 o 721.46 742.99
    3 3 4 o 592.23 597.45
    4 3 4 o 49.73 45.04
    5 3 4 o 78.70 82.53
    6 3 4 o 149.94 140.20
    -6 4 4 o 55.68 58.62
    -5 4 4 o 16.06 12.04
    -4 4 4 < 4.49 7.88
    -3 4 4 o 388.75 353.15
    -2 4 4 o 213.46 222.30
    -1 4 4 o 58.44 53.33
    0 4 4 o 14.09 7.07
    1 4 4 o 2465.42 2374.73
    2 4 4 < 4.10 7.45
    3 4 4 o 171.50 170.71
    4 4 4 o 19.82 16.71
    5 4 4 o 143.59 137.41
    6 4 4 < 1.26 0.03
    -6 5 4 o 31.39 31.36
    -5 5 4 o 252.17 265.55
    -4 5 4 o 352.20 368.90
    -3 5 4 o 128.82 127.82
    -2 5 4 o 251.31 272.18
    -1 5 4 o 116.15 90.74
    0 5 4 o 46.58 38.95
    1 5 4 o 82.98 70.27
    2 5 4 o 30.47 27.46
    3 5 4 o 110.82 104.41
    4 5 4 o 37.67 39.58
    5 5 4 o 148.00 131.70
    6 5 4 o 64.71 67.48
    -6 6 4 o 226.05 244.75
    -5 6 4 o 983.27 1010.46
    -4 6 4 o 373.09 363.89
    -3 6 4 o 110.55 129.40
    -2 6 4 < 1.96 2.36
    -1 6 4 < 3.97 1.59
    0 6 4 o 89.27 71.64
    1 6 4 o 2046.39 1956.80
    2 6 4 o 476.82 437.32
    3 6 4 o 1417.85 1367.04
    4 6 4 o 10.21 10.81
    5 6 4 o 282.76 287.62
    6 6 4 < -0.26 0.02
    -6 7 4 < 1.03 4.28
    -5 7 4 o 150.49 133.77
    -4 7 4 o 57.93 63.86
    -3 7 4 o 593.17 626.60
    -2 7 4 o 1001.71 958.13
    -1 7 4 o 72.19 73.41
    0 7 4 < 2.39 0.76
    1 7 4 o 9185.92 8644.83
    2 7 4 o 3458.63 3404.00
    3 7 4 o 9.45 8.17
    4 7 4 o 192.62 159.72
    5 7 4 o 149.13 149.31
    6 7 4 < 1.35 1.33
    -6 8 4 o 88.97 80.70
    -5 8 4 o 37.00 39.05
    -4 8 4 o 58.30 51.92
    -3 8 4 < 2.96 0.12
    -2 8 4 o 1077.46 949.73
    -1 8 4 o 242.39 248.63
    0 8 4 o 258.85 212.31
    1 8 4 o 10716.10 10109.20
    2 8 4 o 30.40 36.03
    3 8 4 o 590.36 568.35
    4 8 4 o 39.54 41.33
    5 8 4 o 222.24 224.89
    6 8 4 o 60.08 58.53
    -6 9 4 o 200.08 184.88
    -5 9 4 o 91.75 96.26
    -4 9 4 o 45.81 54.40
    -3 9 4 < 2.31 0.24
    -2 9 4 o 202.20 176.93
    -1 9 4 o 257.49 240.63
    0 9 4 o 4059.84 3699.45
    1 9 4 o 1491.36 1416.63
    2 9 4 o 2928.83 2904.65
    3 9 4 o 22.55 25.48
    4 9 4 o 568.38 542.82
    5 9 4 o 24.20 21.85
    6 9 4 o 99.18 102.04
    -6 10 4 o 4.12 4.18
    -5 10 4 o 579.18 585.33
    -4 10 4 o 1016.09 973.82
    -3 10 4 o 231.22 219.33
    -2 10 4 o 125.71 125.53
    -1 10 4 < 0.15 0.00
    0 10 4 o 83.39 92.36
    1 10 4 o 5953.52 5648.23
    2 10 4 o 2253.38 2366.21
    3 10 4 o 9.07 12.59
    4 10 4 o 32.29 29.14
    5 10 4 o 48.01 42.91
    6 10 4 o 17.88 13.66
    -6 11 4 o 59.22 48.24
    -5 11 4 o 207.29 198.60
    -4 11 4 < -0.17 2.35
    -3 11 4 o 341.99 359.39
    -2 11 4 o 221.79 222.50
    -1 11 4 o 1363.37 1222.17
    0 11 4 o 117.03 121.83
    1 11 4 o 296.54 324.63
    2 11 4 o 1390.26 1370.76
    3 11 4 o 723.03 742.82
    4 11 4 < 2.10 2.71
    5 11 4 o 483.20 491.74
    6 11 4 o 27.17 24.44
    -6 12 4 o 430.73 404.48
    -5 12 4 < 3.15 4.66
    -4 12 4 o 287.53 288.62
    -3 12 4 o 60.55 53.28
    -2 12 4 o 90.49 98.18
    -1 12 4 o 786.18 751.73
    0 12 4 o 2765.17 2608.39
    1 12 4 o 52.01 85.06
    2 12 4 o 379.31 352.05
    3 12 4 < 3.08 2.52
    4 12 4 o 177.82 174.78
    5 12 4 o 139.86 135.27
    6 12 4 o 100.20 92.20
    -6 13 4 < -0.34 0.28
    -5 13 4 o 481.34 478.65
    -4 13 4 o 1096.13 1093.19
    -3 13 4 o 887.04 873.99
    -2 13 4 o 466.24 462.43
    -1 13 4 o 1199.44 1081.17
    0 13 4 o 8.19 5.95
    1 13 4 o 345.53 322.34
    2 13 4 o 933.74 912.59
    3 13 4 o 128.42 120.46
    4 13 4 o 22.16 25.32
    5 13 4 < 1.93 1.68
    6 13 4 o 26.20 22.02
    -6 14 4 o 61.90 50.40
    -5 14 4 o 313.12 280.35
    -4 14 4 o 376.13 337.43
    -3 14 4 o 32.92 33.28
    -2 14 4 < 4.27 8.56
    -1 14 4 o 78.17 82.74
    0 14 4 o 15.23 27.76
    1 14 4 o 12.25 11.11
    2 14 4 o 77.40 58.97
    3 14 4 o 226.21 204.92
    4 14 4 o 43.68 50.00
    5 14 4 o 113.11 122.55
    6 14 4 o 3.42 2.83
    -6 15 4 o 11.43 11.58
    -5 15 4 o 19.25 22.38
    -4 15 4 o 1672.90 1729.98
    -3 15 4 o 309.54 326.72
    -2 15 4 o 562.54 524.87
    -1 15 4 o 12.48 15.96
    0 15 4 o 9.05 9.28
    1 15 4 o 18.33 12.19
    2 15 4 o 87.02 88.79
    3 15 4 o 363.88 372.73
    4 15 4 o 24.42 24.79
    5 15 4 o 95.14 95.89
    6 15 4 < -0.39 1.12
    -6 16 4 o 59.77 51.38
    -5 16 4 o 42.54 37.10
    -4 16 4 o 86.87 86.29
    -3 16 4 o 11.37 10.51
    -2 16 4 o 862.21 851.20
    -1 16 4 o 293.28 284.95
    0 16 4 o 382.25 405.13
    1 16 4 o 185.08 180.95
    2 16 4 o 8.12 9.74
    3 16 4 o 10.82 11.12
    4 16 4 o 764.58 750.69
    5 16 4 < 2.95 1.95
    -6 17 4 o 88.17 85.15
    -5 17 4 o 51.03 48.41
    -4 17 4 o 159.68 146.87
    -3 17 4 o 833.46 866.97
    -2 17 4 o 63.97 78.62
    -1 17 4 o 15.31 14.06
    0 17 4 o 190.00 200.55
    1 17 4 o 4.49 0.50
    2 17 4 o 120.66 124.97
    3 17 4 o 39.22 34.69
    4 17 4 o 309.29 303.44
    5 17 4 o 61.41 66.00
    -6 18 4 < 1.52 2.90
    -5 18 4 o 237.05 200.09
    -4 18 4 o 26.92 18.38
    -3 18 4 o 367.74 368.94
    -2 18 4 < 0.73 0.07
    -1 18 4 o 30.58 31.20
    0 18 4 o 4.96 6.74
    1 18 4 o 466.88 499.69
    2 18 4 o 1109.40 1127.60
    3 18 4 o 90.23 97.95
    4 18 4 o 274.96 287.22
    5 18 4 o 31.27 32.52
    -5 19 4 o 484.69 430.56
    -4 19 4 o 556.58 438.16
    -3 19 4 o 1332.82 1358.91
    -2 19 4 o 1041.62 1035.15
    -1 19 4 < 1.77 2.12
    0 19 4 < 1.53 2.39
    1 19 4 o 74.71 70.06
    2 19 4 o 7.40 6.64
    3 19 4 o 1308.33 1267.82
    4 19 4 o 223.41 226.85
    5 19 4 < 0.69 0.14
    -5 20 4 o 11.31 9.69
    -4 20 4 o 17.11 13.29
    -3 20 4 o 226.28 208.80
    -2 20 4 o 630.57 642.04
    -1 20 4 o 344.69 346.58
    0 20 4 o 179.12 198.07
    1 20 4 o 596.76 587.01
    2 20 4 o 42.56 43.49
    3 20 4 o 101.66 105.69
    4 20 4 o 172.65 173.34
    5 20 4 o 185.75 175.37
    -5 21 4 o 46.07 51.75
    -4 21 4 o 184.10 200.23
    -3 21 4 o 760.84 704.93
    -2 21 4 < 1.72 0.40
    -1 21 4 o 876.12 826.49
    0 21 4 o 96.66 113.76
    1 21 4 o 12.03 11.66
    2 21 4 o 395.75 374.05
    3 21 4 o 143.05 146.39
    4 21 4 o 27.78 26.44
    5 21 4 < 2.17 0.46
    -5 22 4 o 69.41 62.23
    -4 22 4 o 180.10 183.48
    -3 22 4 o 107.33 100.76
    -2 22 4 o 223.34 225.66
    -1 22 4 o 34.29 35.88
    0 22 4 o 22.56 20.03
    1 22 4 o 598.26 589.25
    2 22 4 o 785.87 822.24
    3 22 4 o 307.82 287.30
    4 22 4 < -0.38 0.33
    5 22 4 o 17.47 17.32
    -5 23 4 o 30.46 25.45
    -4 23 4 o 87.80 99.93
    -3 23 4 o 81.98 91.81
    -2 23 4 o 1344.06 1423.76
    -1 23 4 o 376.01 373.17
    0 23 4 o 957.89 972.01
    1 23 4 < 2.18 1.93
    2 23 4 o 171.56 166.90
    3 23 4 o 138.10 138.46
    4 23 4 o 48.52 62.39
    5 23 4 < -0.39 0.04
    -5 24 4 o 10.83 12.75
    -4 24 4 o 15.71 14.89
    -3 24 4 o 19.28 23.09
    -2 24 4 o 652.84 683.21
    -1 24 4 o 409.24 432.24
    0 24 4 o 735.57 754.08
    1 24 4 o 422.84 461.85
    2 24 4 o 30.29 26.15
    3 24 4 o 155.86 154.17
    4 24 4 o 5.65 6.54
    5 24 4 o 22.11 23.29
    -5 25 4 o 11.50 9.33
    -4 25 4 o 6.02 8.77
    -3 25 4 o 238.14 253.10
    -2 25 4 o 357.18 360.75
    -1 25 4 o 54.04 62.14
    0 25 4 o 47.52 45.29
    1 25 4 o 5.06 7.44
    2 25 4 < 0.61 1.57
    3 25 4 o 28.72 27.57
    4 25 4 o 112.70 112.11
    -4 26 4 o 19.01 22.09
    -3 26 4 o 146.72 157.69
    -2 26 4 o 43.88 51.22
    -1 26 4 o 36.46 32.68
    0 26 4 o 425.05 417.23
    1 26 4 o 391.56 397.82
    2 26 4 < 3.90 12.13
    3 26 4 o 46.08 54.03
    4 26 4 o 174.19 172.47
    -4 27 4 o 15.99 15.85
    -3 27 4 < 1.08 1.27
    -2 27 4 o 19.48 21.19
    -1 27 4 < 1.59 1.83
    0 27 4 o 51.81 49.86
    1 27 4 < -0.56 0.02
    2 27 4 o 56.42 58.90
    3 27 4 < 0.76 2.18
    4 27 4 o 4.92 5.80
    -4 28 4 o 59.22 54.02
    -3 28 4 o 280.60 291.55
    -2 28 4 < -0.31 3.03
    -1 28 4 o 39.38 33.98
    0 28 4 o 72.21 80.66
    1 28 4 o 232.48 267.95
    2 28 4 o 97.43 97.09
    3 28 4 o 57.09 56.23
    4 28 4 o 171.25 152.33
    -4 29 4 o 49.55 44.54
    -3 29 4 o 58.33 60.88
    -2 29 4 o 67.11 71.52
    -1 29 4 o 12.17 12.20
    0 29 4 o 12.86 18.25
    1 29 4 o 315.76 301.19
    2 29 4 < 0.43 0.27
    3 29 4 o 17.44 15.69
    4 29 4 < -0.41 0.73
    -4 30 4 o 10.52 5.30
    -3 30 4 o 155.98 166.83
    -2 30 4 < 4.08 1.42
    -1 30 4 o 102.24 99.44
    0 30 4 < 2.16 4.11
    1 30 4 o 279.07 244.84
    2 30 4 < 4.43 6.05
    3 30 4 o 5.29 10.95
    -3 31 4 o 5.86 5.45
    -2 31 4 o 139.05 136.64
    -1 31 4 < -1.30 0.38
    0 31 4 o 10.12 8.01
    1 31 4 < 0.47 0.03
    2 31 4 o 20.79 26.44
    3 31 4 o 354.89 336.12
    -3 32 4 o 70.86 66.49
    -2 32 4 o 146.57 162.17
    -1 32 4 o 193.86 196.97
    0 32 4 o 266.13 253.30
    1 32 4 o 289.51 281.94
    2 32 4 o 7.86 5.03
    3 32 4 o 301.04 283.54
    -3 33 4 < 4.18 4.22
    -2 33 4 o 133.39 149.65
    -1 33 4 o 281.77 262.57
    0 33 4 < -1.18 0.27
    1 33 4 o 25.62 25.98
    2 33 4 o 39.99 41.15
    3 33 4 o 65.89 52.53
    -2 34 4 o 45.03 47.31
    -1 34 4 o 38.11 33.56
    0 34 4 < 2.44 0.18
    1 34 4 o 77.43 74.31
    2 34 4 o 67.50 67.70
    -2 35 4 o 11.81 7.83
    -1 35 4 o 74.84 69.04
    0 35 4 o 157.18 154.33
    1 35 4 o 3.79 1.50
    2 35 4 < 0.39 0.62
    -1 36 4 < 0.29 3.16
    0 36 4 o 180.27 159.91
    1 36 4 < 1.87 3.90
    0 37 4 < 4.71 1.84
    -5 0 5 o 989.80 1077.11
    -3 0 5 o 92.54 87.75
    -1 0 5 o 631.33 737.33
    1 0 5 o 725.82 660.41
    3 0 5 o 523.69 510.64
    5 0 5 < 8.70 11.60
    -6 1 5 o 83.14 92.04
    -5 1 5 o 403.15 402.84
    -4 1 5 o 530.82 551.38
    -3 1 5 o 42.97 24.95
    -2 1 5 o 265.68 251.37
    -1 1 5 o 1014.96 929.39
    0 1 5 o 24.35 23.23
    1 1 5 o 116.56 87.17
    2 1 5 o 8.99 7.46
    3 1 5 o 29.58 37.49
    4 1 5 o 222.33 221.43
    5 1 5 o 255.06 242.97
    6 1 5 o 28.34 26.86
    -6 2 5 o 195.65 225.45
    -5 2 5 o 733.04 734.41
    -4 2 5 o 22.48 17.23
    -3 2 5 o 219.84 173.48
    -2 2 5 < 1.09 0.87
    -1 2 5 o 475.69 446.38
    0 2 5 o 199.02 188.22
    1 2 5 o 2714.12 2723.83
    2 2 5 o 392.07 377.45
    3 2 5 o 104.48 110.82
    4 2 5 o 807.91 811.19
    5 2 5 o 8.33 8.26
    6 2 5 o 268.12 261.06
    -6 3 5 o 4.18 0.50
    -5 3 5 o 283.23 265.62
    -4 3 5 o 146.51 161.80
    -3 3 5 o 9.16 4.54
    -2 3 5 o 16.06 12.28
    -1 3 5 o 38.01 40.03
    0 3 5 o 35.32 38.89
    1 3 5 < 2.06 0.27
    2 3 5 o 481.52 492.22
    3 3 5 o 158.64 164.10
    4 3 5 < 1.44 0.27
    5 3 5 < 4.86 4.07
    6 3 5 o 104.05 104.78
    -6 4 5 < -1.03 2.48
    -5 4 5 < 0.90 0.05
    -4 4 5 o 121.91 123.89
    -3 4 5 o 93.58 87.89
    -2 4 5 o 4511.13 4118.49
    -1 4 5 o 129.52 108.72
    0 4 5 o 292.67 272.19
    1 4 5 o 2215.40 2105.35
    2 4 5 o 7.48 7.04
    3 4 5 o 109.28 109.89
    4 4 5 o 173.03 183.06
    5 4 5 o 10.44 7.79
    6 4 5 o 14.34 13.38
    -6 5 5 o 20.63 24.59
    -5 5 5 o 99.88 107.06
    -4 5 5 o 536.31 542.86
    -3 5 5 < -1.52 0.71
    -2 5 5 < 3.06 2.19
    -1 5 5 o 13.96 15.25
    0 5 5 o 2974.65 2838.41
    1 5 5 o 47.25 44.87
    2 5 5 o 838.33 851.76
    3 5 5 o 14.12 12.45
    4 5 5 o 204.09 228.69
    5 5 5 o 20.54 22.95
    6 5 5 o 59.73 66.41
    -6 6 5 o 81.81 96.45
    -5 6 5 o 221.57 204.54
    -4 6 5 o 370.65 405.91
    -3 6 5 o 17.94 18.15
    -2 6 5 o 6.31 5.79
    -1 6 5 o 148.14 133.63
    0 6 5 o 180.35 181.40
    1 6 5 o 787.67 741.13
    2 6 5 o 287.40 283.31
    3 6 5 o 415.23 396.23
    4 6 5 o 31.38 34.33
    5 6 5 o 33.56 35.82
    6 6 5 o 47.59 45.94
    -6 7 5 < 1.76 2.18
    -5 7 5 o 169.09 182.26
    -4 7 5 o 28.03 34.69
    -3 7 5 o 245.52 224.10
    -2 7 5 o 1093.40 1056.51
    -1 7 5 o 1063.61 967.14
    0 7 5 o 303.04 271.26
    1 7 5 o 3330.25 3217.69
    2 7 5 o 269.28 267.60
    3 7 5 o 79.93 90.76
    4 7 5 o 44.00 45.68
    5 7 5 o 33.39 35.23
    6 7 5 o 180.96 185.55
    -6 8 5 < -1.30 0.65
    -5 8 5 o 11.03 14.02
    -4 8 5 o 313.24 341.05
    -3 8 5 o 48.45 38.96
    -2 8 5 o 496.12 551.56
    -1 8 5 o 96.26 84.62
    0 8 5 o 157.64 140.18
    1 8 5 o 174.04 180.24
    2 8 5 o 14.04 6.83
    3 8 5 o 94.41 93.45
    4 8 5 o 175.67 165.32
    5 8 5 o 126.28 125.32
    6 8 5 o 527.97 506.83
    -6 9 5 o 42.08 34.58
    -5 9 5 o 237.73 247.37
    -4 9 5 o 21.98 22.37
    -3 9 5 o 583.35 588.60
    -2 9 5 o 239.03 243.93
    -1 9 5 o 2889.74 2779.64
    0 9 5 < 4.51 5.12
    1 9 5 o 942.93 901.09
    2 9 5 o 558.92 566.05
    3 9 5 o 9.15 9.10
    4 9 5 o 147.12 143.65
    5 9 5 o 40.46 46.23
    6 9 5 o 25.45 25.56
    -6 10 5 o 63.28 54.14
    -5 10 5 < 1.55 7.42
    -4 10 5 o 952.60 960.73
    -3 10 5 o 12.44 13.24
    -2 10 5 o 322.07 303.49
    -1 10 5 o 9.27 11.32
    0 10 5 o 35.06 27.77
    1 10 5 o 87.36 76.08
    2 10 5 o 191.61 190.78
    3 10 5 o 125.45 121.02
    4 10 5 o 235.35 220.57
    5 10 5 o 90.45 93.68
    6 10 5 < 2.52 0.23
    -6 11 5 < 3.78 3.00
    -5 11 5 o 152.60 169.52
    -4 11 5 o 2024.01 2024.81
    -3 11 5 o 327.79 352.47
    -2 11 5 o 118.66 105.61
    -1 11 5 o 246.65 239.60
    0 11 5 o 12.42 12.90
    1 11 5 o 1322.05 1317.72
    2 11 5 o 7352.66 7467.75
    3 11 5 o 4.21 5.90
    4 11 5 o 1125.81 1084.74
    5 11 5 < 0.59 0.42
    6 11 5 o 229.18 221.99
    -6 12 5 o 11.80 11.25
    -5 12 5 o 70.31 70.77
    -4 12 5 < 2.86 3.78
    -3 12 5 o 231.30 231.78
    -2 12 5 o 177.46 169.59
    -1 12 5 o 436.03 480.80
    0 12 5 o 648.37 570.30
    1 12 5 o 864.66 824.20
    2 12 5 o 494.15 495.95
    3 12 5 o 879.49 883.98
    4 12 5 o 86.85 82.45
    5 12 5 o 530.16 508.93
    6 12 5 o 30.05 23.05
    -6 13 5 o 27.71 22.35
    -5 13 5 o 128.93 141.98
    -4 13 5 < 5.30 0.76
    -3 13 5 o 56.46 53.30
    -2 13 5 o 14.11 28.30
    -1 13 5 o 204.81 204.99
    0 13 5 o 22.53 23.82
    1 13 5 < 1.78 0.09
    2 13 5 o 37.44 37.54
    3 13 5 o 1085.78 1093.11
    4 13 5 o 261.45 269.31
    5 13 5 o 43.84 40.71
    -6 14 5 o 73.31 65.60
    -5 14 5 o 19.22 19.45
    -4 14 5 o 268.58 278.44
    -3 14 5 o 104.43 88.96
    -2 14 5 o 35.57 30.76
    -1 14 5 o 382.96 404.34
    0 14 5 o 112.51 114.24
    1 14 5 o 1992.52 1988.53
    2 14 5 o 988.54 987.52
    3 14 5 o 1035.62 1010.14
    4 14 5 o 122.55 124.99
    5 14 5 o 30.45 28.57
    -6 15 5 o 8.98 9.17
    -5 15 5 o 348.12 401.28
    -4 15 5 o 208.94 199.53
    -3 15 5 o 169.63 146.07
    -2 15 5 o 241.23 253.69
    -1 15 5 o 277.68 264.18
    0 15 5 o 166.96 175.36
    1 15 5 o 7.60 5.93
    2 15 5 o 46.51 40.63
    3 15 5 o 8.94 7.79
    4 15 5 o 1204.73 1221.82
    5 15 5 o 440.31 417.24
    -6 16 5 < -2.69 0.01
    -5 16 5 o 30.35 37.01
    -4 16 5 o 457.83 415.03
    -3 16 5 o 290.91 284.23
    -2 16 5 o 60.68 61.37
    -1 16 5 o 122.36 134.91
    0 16 5 o 8.97 9.05
    1 16 5 o 92.59 72.79
    2 16 5 o 19.45 21.48
    3 16 5 o 30.54 27.45
    4 16 5 o 270.71 284.22
    5 16 5 o 52.85 48.34
    -5 17 5 o 18.88 15.54
    -4 17 5 o 1675.14 1670.06
    -3 17 5 o 43.72 36.48
    -2 17 5 o 111.28 102.83
    -1 17 5 o 121.64 111.86
    0 17 5 o 241.03 231.98
    1 17 5 o 279.12 294.17
    2 17 5 o 269.53 263.71
    3 17 5 o 191.77 181.21
    4 17 5 o 134.64 139.97
    5 17 5 o 64.72 73.16
    -5 18 5 o 5.13 3.57
    -4 18 5 o 69.69 71.90
    -3 18 5 o 400.88 433.73
    -2 18 5 < 0.75 1.28
    -1 18 5 o 6.09 9.69
    0 18 5 o 153.26 152.10
    1 18 5 o 322.60 314.37
    2 18 5 o 1488.89 1477.02
    3 18 5 o 113.24 127.19
    4 18 5 o 88.05 90.14
    5 18 5 o 43.31 40.48
    -5 19 5 o 9.45 4.15
    -4 19 5 o 221.12 224.06
    -3 19 5 o 154.28 167.70
    -2 19 5 o 85.33 81.04
    -1 19 5 o 913.23 894.38
    0 19 5 o 303.27 326.96
    1 19 5 o 349.90 343.28
    2 19 5 o 61.97 75.24
    3 19 5 o 240.89 242.83
    4 19 5 o 126.35 120.38
    5 19 5 o 12.52 20.07
    -5 20 5 o 27.01 19.84
    -4 20 5 < 1.57 0.30
    -3 20 5 o 138.90 151.26
    -2 20 5 o 1250.40 1288.44
    -1 20 5 < -1.41 0.47
    0 20 5 o 513.74 526.88
    1 20 5 o 365.31 343.23
    2 20 5 o 389.52 385.04
    3 20 5 o 210.70 205.96
    4 20 5 < 0.04 1.01
    5 20 5 < -0.62 0.19
    -5 21 5 o 27.12 22.71
    -4 21 5 o 405.86 362.44
    -3 21 5 o 126.90 117.20
    -2 21 5 o 31.83 29.79
    -1 21 5 o 20.14 24.08
    0 21 5 o 268.38 254.31
    1 21 5 o 469.57 423.23
    2 21 5 o 106.85 104.71
    3 21 5 o 110.03 114.12
    4 21 5 o 106.18 115.62
    5 21 5 o 105.99 112.18
    -5 22 5 o 13.10 8.97
    -4 22 5 < 5.29 2.13
    -3 22 5 o 76.52 63.94
    -2 22 5 o 17.92 21.46
    -1 22 5 < 5.49 4.71
    0 22 5 o 529.39 527.22
    1 22 5 o 87.11 110.07
    2 22 5 o 112.51 117.34
    3 22 5 o 44.38 31.87
    4 22 5 < 2.15 3.66
    5 22 5 o 49.91 59.74
    -5 23 5 o 22.59 12.53
    -4 23 5 o 32.48 32.61
    -3 23 5 o 620.44 658.52
    -2 23 5 o 41.09 47.26
    -1 23 5 o 437.03 430.43
    0 23 5 < 1.47 2.40
    1 23 5 o 23.34 26.57
    2 23 5 o 7.37 8.61
    3 23 5 < -0.53 0.10
    4 23 5 o 18.63 21.31
    -5 24 5 o 3.81 1.24
    -4 24 5 < -1.01 0.85
    -3 24 5 o 474.72 488.14
    -2 24 5 o 291.97 345.85
    -1 24 5 o 278.42 249.99
    0 24 5 o 19.77 22.64
    1 24 5 o 553.46 547.19
    2 24 5 o 69.05 70.28
    3 24 5 o 247.40 250.25
    4 24 5 o 8.50 13.00
    -4 25 5 o 27.52 28.97
    -3 25 5 o 347.97 348.20
    -2 25 5 < 3.26 2.81
    -1 25 5 o 95.49 83.08
    0 25 5 o 147.62 153.73
    1 25 5 o 146.29 192.12
    2 25 5 o 438.59 438.60
    3 25 5 o 4.71 5.27
    4 25 5 o 77.86 83.88
    -4 26 5 o 9.61 7.64
    -3 26 5 o 39.17 31.73
    -2 26 5 o 104.77 104.07
    -1 26 5 o 130.09 145.31
    0 26 5 o 30.20 31.14
    1 26 5 o 227.79 176.64
    2 26 5 < 5.61 7.08
    3 26 5 < -1.44 0.00
    4 26 5 o 97.86 89.50
    -4 27 5 < -0.87 0.13
    -3 27 5 o 136.48 126.93
    -2 27 5 o 41.67 35.95
    -1 27 5 o 37.93 33.49
    0 27 5 o 185.55 180.19
    1 27 5 o 39.60 41.55
    2 27 5 < 0.14 0.25
    3 27 5 o 101.43 83.83
    4 27 5 o 118.43 97.96
    -4 28 5 o 23.02 24.07
    -3 28 5 < 0.71 0.38
    -2 28 5 o 243.56 264.61
    -1 28 5 o 869.13 866.44
    0 28 5 o 116.89 124.11
    1 28 5 o 65.10 62.52
    2 28 5 < 0.39 1.17
    3 28 5 o 41.33 40.87
    -4 29 5 < 2.94 1.31
    -3 29 5 o 11.43 14.58
    -2 29 5 o 246.65 252.72
    -1 29 5 o 127.01 127.29
    0 29 5 o 228.48 226.77
    1 29 5 < 3.06 0.52
    2 29 5 < 5.43 2.53
    3 29 5 o 149.10 145.48
    -3 30 5 o 30.43 26.43
    -2 30 5 o 94.89 91.63
    -1 30 5 o 42.32 42.25
    0 30 5 o 35.69 35.88
    1 30 5 < 1.37 2.14
    2 30 5 o 577.89 590.87
    3 30 5 o 107.12 111.49
    -3 31 5 o 120.83 98.97
    -2 31 5 o 33.59 41.06
    -1 31 5 o 39.44 33.07
    0 31 5 o 36.13 41.49
    1 31 5 o 82.26 83.01
    2 31 5 o 20.55 16.41
    3 31 5 o 11.47 12.23
    -3 32 5 o 37.97 36.88
    -2 32 5 o 20.45 15.94
    -1 32 5 o 244.45 248.63
    0 32 5 < 4.37 4.66
    1 32 5 o 26.59 30.22
    2 32 5 o 74.79 69.17
    -2 33 5 o 189.01 171.67
    -1 33 5 < 1.92 1.72
    0 33 5 o 524.28 509.64
    1 33 5 o 7.60 5.83
    2 33 5 o 39.68 42.28
    -2 34 5 o 8.48 6.37
    -1 34 5 o 12.08 12.61
    0 34 5 o 4.55 6.91
    1 34 5 o 5.32 9.34
    -1 35 5 o 237.29 224.33
    0 35 5 o 108.32 103.94
    -6 0 6 o 25.62 16.74
    -4 0 6 o 125.52 179.74
    -2 0 6 o 1482.17 1460.39
    0 0 6 o 870.71 777.82
    2 0 6 o 1109.40 1118.04
    4 0 6 o 321.11 306.67
    6 0 6 < -2.88 0.40
    -6 1 6 < 0.38 0.61
    -5 1 6 o 37.74 32.49
    -4 1 6 o 763.43 756.24
    -3 1 6 o 51.00 51.01
    -2 1 6 < 3.11 12.65
    -1 1 6 o 52.24 50.67
    0 1 6 o 536.17 515.13
    1 1 6 o 898.82 837.19
    2 1 6 < 6.35 8.77
    3 1 6 o 8.11 5.94
    4 1 6 o 20.19 18.78
    5 1 6 o 45.97 47.04
    6 1 6 o 4.85 3.75
    -6 2 6 < 0.54 0.73
    -5 2 6 o 360.97 410.02
    -4 2 6 o 572.65 611.36
    -3 2 6 < 4.43 0.91
    -2 2 6 < 5.23 6.65
    -1 2 6 o 33.75 32.45
    0 2 6 o 17.63 19.98
    1 2 6 o 10.07 11.53
    2 2 6 o 611.12 600.02
    3 2 6 o 337.57 327.42
    4 2 6 o 808.23 800.81
    5 2 6 o 8.32 5.44
    6 2 6 o 19.90 22.83
    -6 3 6 < 0.27 2.40
    -5 3 6 o 73.27 84.59
    -4 3 6 o 436.52 483.62
    -3 3 6 o 95.22 94.76
    -2 3 6 o 86.51 98.67
    -1 3 6 o 1430.31 1377.54
    0 3 6 o 200.23 205.19
    1 3 6 o 34.53 38.73
    2 3 6 o 302.01 323.33
    3 3 6 o 187.85 194.73
    4 3 6 o 163.26 160.90
    5 3 6 o 597.53 558.83
    6 3 6 o 241.06 238.06
    -6 4 6 o 31.71 43.69
    -5 4 6 o 12.43 12.38
    -4 4 6 o 31.00 45.23
    -3 4 6 < -0.26 0.05
    -2 4 6 o 1309.32 1354.48
    -1 4 6 o 308.12 312.28
    0 4 6 o 1099.50 1015.33
    1 4 6 o 655.22 682.59
    2 4 6 o 164.59 170.89
    3 4 6 o 104.29 105.95
    4 4 6 o 10.34 7.93
    5 4 6 o 118.63 117.43
    6 4 6 o 93.41 95.59
    -6 5 6 o 15.98 19.62
    -5 5 6 o 73.99 71.99
    -4 5 6 o 222.68 235.51
    -3 5 6 o 190.92 191.98
    -2 5 6 o 6.57 16.63
    -1 5 6 o 218.17 223.55
    0 5 6 o 1189.27 1113.23
    1 5 6 o 76.96 68.97
    2 5 6 o 1120.57 1151.98
    3 5 6 o 211.67 205.61
    4 5 6 o 156.46 151.92
    5 5 6 o 6.42 5.40
    6 5 6 o 154.68 148.01
    -6 6 6 o 30.07 27.04
    -5 6 6 < 0.77 0.68
    -4 6 6 o 89.88 132.15
    -3 6 6 o 136.80 151.29
    -2 6 6 o 10.15 9.11
    -1 6 6 < 0.86 0.06
    0 6 6 o 545.12 508.41
    1 6 6 o 524.84 513.57
    2 6 6 o 408.80 401.26
    3 6 6 o 195.60 187.55
    4 6 6 o 291.78 301.87
    5 6 6 o 140.60 148.54
    6 6 6 o 10.07 10.01
    -6 7 6 o 49.56 45.25
    -5 7 6 o 138.02 137.34
    -4 7 6 < -0.23 0.22
    -3 7 6 o 502.55 477.02
    -2 7 6 o 241.46 227.84
    -1 7 6 o 406.45 419.11
    0 7 6 o 14.55 12.14
    1 7 6 o 69.93 58.47
    2 7 6 < 2.03 1.48
    3 7 6 o 198.27 201.24
    4 7 6 < 5.42 5.51
    5 7 6 o 174.92 166.64
    6 7 6 < 5.09 4.15
    -6 8 6 o 138.73 135.48
    -5 8 6 o 67.89 80.17
    -4 8 6 < 1.12 0.07
    -3 8 6 o 439.49 463.48
    -2 8 6 o 606.52 520.48
    -1 8 6 o 910.84 844.71
    0 8 6 o 90.25 68.60
    1 8 6 o 947.37 881.73
    2 8 6 o 5.52 7.68
    3 8 6 o 25.71 29.11
    4 8 6 o 19.71 21.28
    5 8 6 o 367.84 359.60
    -6 9 6 < 2.61 1.70
    -5 9 6 < 4.62 5.62
    -4 9 6 < 0.02 0.37
    -3 9 6 o 314.32 326.57
    -2 9 6 o 85.11 77.88
    -1 9 6 o 149.11 150.68
    0 9 6 o 22.08 20.40
    1 9 6 o 18.36 19.26
    2 9 6 o 849.36 875.30
    3 9 6 o 22.39 17.68
    4 9 6 o 16.64 12.98
    5 9 6 < -0.48 1.53
    -6 10 6 o 87.61 70.53
    -5 10 6 o 56.44 51.66
    -4 10 6 o 1248.69 1182.67
    -3 10 6 o 232.83 237.55
    -2 10 6 o 10.82 12.85
    -1 10 6 < 2.97 3.17
    0 10 6 o 123.04 110.23
    1 10 6 o 145.43 156.76
    2 10 6 o 14.03 11.56
    3 10 6 o 106.30 96.69
    4 10 6 o 13.12 15.52
    5 10 6 o 13.45 12.94
    -6 11 6 < 1.58 1.35
    -5 11 6 o 175.31 178.47
    -4 11 6 o 1300.65 1351.68
    -3 11 6 o 810.97 813.93
    -2 11 6 o 51.96 60.09
    -1 11 6 o 500.83 496.66
    0 11 6 o 15.35 15.72
    1 11 6 o 1136.90 1083.98
    2 11 6 o 613.27 624.70
    3 11 6 o 13.45 19.05
    4 11 6 o 72.77 68.22
    5 11 6 o 213.03 201.18
    -6 12 6 o 117.98 95.74
    -5 12 6 < 0.09 0.00
    -4 12 6 < 1.28 2.15
    -3 12 6 o 129.80 126.59
    -2 12 6 < 0.29 0.14
    -1 12 6 o 1107.85 1049.22
    0 12 6 o 155.24 165.93
    1 12 6 o 1003.32 965.72
    2 12 6 o 76.80 81.57
    3 12 6 < 0.55 1.75
    4 12 6 o 194.22 185.84
    5 12 6 o 13.46 11.79
    -6 13 6 o 130.87 111.79
    -5 13 6 o 75.37 77.18
    -4 13 6 o 834.15 825.62
    -3 13 6 o 264.77 291.43
    -2 13 6 o 2251.64 2259.60
    -1 13 6 o 138.02 141.62
    0 13 6 o 372.71 344.78
    1 13 6 o 16.29 16.88
    2 13 6 o 1685.24 1659.51
    3 13 6 o 107.21 108.85
    4 13 6 o 21.73 21.08
    5 13 6 o 47.57 41.41
    -5 14 6 o 9.74 6.91
    -4 14 6 o 1019.39 1003.29
    -3 14 6 o 111.74 114.49
    -2 14 6 o 148.90 160.52
    -1 14 6 o 7.96 7.10
    0 14 6 o 346.29 351.34
    1 14 6 < 0.24 0.27
    2 14 6 o 1717.17 1694.50
    3 14 6 o 309.51 297.40
    4 14 6 o 123.99 115.33
    5 14 6 < 4.40 2.53
    -5 15 6 o 51.90 51.47
    -4 15 6 < 0.69 2.19
    -3 15 6 o 533.61 530.94
    -2 15 6 o 235.43 223.26
    -1 15 6 < 0.14 0.63
    0 15 6 o 36.56 41.15
    1 15 6 o 22.30 29.83
    2 15 6 o 2257.67 2223.59
    3 15 6 o 1387.26 1411.78
    4 15 6 o 150.61 147.39
    5 15 6 o 17.44 14.51
    -5 16 6 < 3.14 1.18
    -4 16 6 o 47.84 47.68
    -3 16 6 o 2043.30 1980.58
    -2 16 6 o 251.43 268.91
    -1 16 6 o 395.67 388.48
    0 16 6 o 172.86 180.29
    1 16 6 o 316.97 317.57
    2 16 6 < -0.02 0.02
    3 16 6 o 1091.50 1063.90
    4 16 6 o 168.44 153.77
    5 16 6 o 27.48 28.87
    -5 17 6 o 21.92 32.70
    -4 17 6 o 358.04 354.92
    -3 17 6 o 177.51 150.50
    -2 17 6 o 350.20 362.71
    -1 17 6 o 24.92 27.05
    0 17 6 < 2.98 1.31
    1 17 6 o 474.98 468.99
    2 17 6 o 372.45 367.24
    3 17 6 o 91.25 84.17
    4 17 6 < 1.35 0.05
    5 17 6 o 62.95 75.71
    -5 18 6 o 95.61 89.48
    -4 18 6 o 184.14 172.19
    -3 18 6 < 0.98 0.74
    -2 18 6 o 17.73 16.25
    -1 18 6 < -1.52 0.04
    0 18 6 < 3.87 3.58
    1 18 6 o 70.24 73.22
    2 18 6 o 2060.09 2090.21
    3 18 6 o 80.70 83.87
    4 18 6 < 0.42 0.01
    5 18 6 o 50.00 48.09
    -5 19 6 < 1.41 1.08
    -4 19 6 o 34.24 53.61
    -3 19 6 < 1.55 0.38
    -2 19 6 o 1260.70 1306.54
    -1 19 6 o 127.27 128.54
    0 19 6 o 396.53 395.63
    1 19 6 o 107.10 121.32
    2 19 6 o 119.82 123.60
    3 19 6 o 179.61 163.85
    4 19 6 o 29.01 26.09
    5 19 6 < 3.37 1.88
    -5 20 6 o 4.28 4.38
    -4 20 6 o 4.80 5.92
    -3 20 6 o 61.00 60.18
    -2 20 6 o 478.66 482.08
    -1 20 6 o 1281.47 1350.43
    0 20 6 o 130.07 133.95
    1 20 6 o 228.07 250.22
    2 20 6 o 7.56 6.91
    3 20 6 o 14.83 16.19
    4 20 6 o 75.93 75.50
    5 20 6 o 42.91 50.79
    -5 21 6 o 57.14 53.39
    -4 21 6 o 83.56 74.53
    -3 21 6 o 652.27 659.44
    -2 21 6 o 9.85 9.57
    -1 21 6 o 70.72 73.44
    0 21 6 o 7.15 7.25
    1 21 6 o 331.36 331.04
    2 21 6 o 19.31 32.05
    3 21 6 o 66.59 69.70
    4 21 6 o 27.43 33.96
    -4 22 6 o 196.38 197.45
    -3 22 6 o 5.68 4.51
    -2 22 6 o 55.72 51.20
    -1 22 6 o 58.35 79.61
    0 22 6 < 0.79 0.66
    1 22 6 o 488.13 495.83
    2 22 6 o 46.31 30.55
    3 22 6 o 6.10 8.16
    4 22 6 o 53.81 55.89
    -4 23 6 < 1.63 1.42
    -3 23 6 o 149.29 148.76
    -2 23 6 o 29.92 26.66
    -1 23 6 o 305.38 292.74
    0 23 6 o 146.72 137.07
    1 23 6 o 643.50 664.16
    2 23 6 o 269.06 285.86
    3 23 6 o 112.69 114.15
    4 23 6 o 6.37 1.03
    -4 24 6 o 78.89 70.09
    -3 24 6 o 178.30 160.29
    -2 24 6 o 671.89 693.12
    -1 24 6 o 23.59 24.99
    0 24 6 o 859.14 829.39
    1 24 6 o 21.19 26.81
    2 24 6 o 33.15 33.96
    3 24 6 o 74.91 75.96
    4 24 6 o 74.62 75.19
    -4 25 6 o 6.06 5.14
    -3 25 6 o 215.03 201.15
    -2 25 6 o 9.88 12.10
    -1 25 6 o 97.03 99.60
    0 25 6 o 11.15 11.94
    1 25 6 o 191.88 199.10
    2 25 6 o 133.11 113.87
    3 25 6 < 0.94 0.28
    4 25 6 < 2.31 1.28
    -4 26 6 o 168.74 172.79
    -3 26 6 o 65.84 72.40
    -2 26 6 o 64.81 62.78
    -1 26 6 < 3.82 1.67
    0 26 6 o 438.79 473.97
    1 26 6 o 31.72 29.28
    2 26 6 o 56.87 55.49
    3 26 6 < -0.51 0.12
    -3 27 6 o 3.89 4.87
    -2 27 6 o 83.88 76.67
    -1 27 6 < 3.98 0.58
    0 27 6 o 191.71 194.09
    1 27 6 o 81.52 87.26
    2 27 6 o 26.82 22.52
    3 27 6 o 19.06 15.05
    -3 28 6 < -1.48 0.32
    -2 28 6 o 84.77 92.51
    -1 28 6 o 16.49 11.30
    0 28 6 o 112.90 122.83
    1 28 6 o 18.08 17.22
    2 28 6 o 41.74 41.53
    3 28 6 o 105.82 107.55
    -3 29 6 o 108.44 118.40
    -2 29 6 o 196.29 171.12
    -1 29 6 o 37.71 31.36
    0 29 6 < 0.82 2.93
    1 29 6 o 242.87 235.01
    2 29 6 o 9.97 11.19
    3 29 6 o 7.65 16.99
    -3 30 6 o 44.31 43.49
    -2 30 6 < 2.16 0.39
    -1 30 6 o 8.08 10.35
    0 30 6 o 18.20 20.43
    1 30 6 o 44.85 51.37
    2 30 6 < 1.69 1.12
    -2 31 6 o 44.33 38.34
    -1 31 6 < 4.25 2.53
    0 31 6 o 90.35 88.09
    1 31 6 o 13.56 15.73
    2 31 6 o 13.94 14.11
    -2 32 6 < 0.19 1.42
    -1 32 6 o 241.54 217.85
    0 32 6 o 120.97 102.38
    1 32 6 o 85.31 87.40
    2 32 6 o 20.50 22.55
    -1 33 6 o 129.58 120.55
    0 33 6 o 242.80 202.25
    1 33 6 o 22.55 28.09
    -1 34 6 < -0.85 0.68
    0 34 6 o 16.87 15.88
    -5 0 7 o 46.18 55.82
    -3 0 7 o 104.34 98.46
    -1 0 7 o 424.30 442.05
    1 0 7 o 1792.65 1760.76
    3 0 7 o 184.41 184.83
    5 0 7 o 53.33 50.42
    -6 1 7 o 40.89 46.50
    -5 1 7 < -1.23 0.21
    -4 1 7 o 313.25 336.95
    -3 1 7 o 165.89 202.09
    -2 1 7 o 35.47 26.80
    -1 1 7 o 195.91 174.61
    0 1 7 o 47.25 40.27
    1 1 7 o 56.29 58.28
    2 1 7 o 72.63 75.20
    3 1 7 o 11.68 12.24
    4 1 7 < 7.67 6.84
    5 1 7 o 124.88 122.35
    -6 2 7 o 5.88 0.38
    -5 2 7 o 36.71 39.17
    -4 2 7 o 74.62 84.18
    -3 2 7 o 457.75 480.57
    -2 2 7 o 81.54 80.29
    -1 2 7 o 429.79 432.76
    0 2 7 o 407.88 397.30
    1 2 7 o 116.34 117.66
    2 2 7 o 8.03 10.23
    3 2 7 o 1101.56 1167.23
    4 2 7 o 288.39 282.15
    5 2 7 o 78.16 74.70
    -6 3 7 < 1.35 0.97
    -5 3 7 o 215.27 214.34
    -4 3 7 o 4.88 2.65
    -3 3 7 o 164.53 147.84
    -2 3 7 o 305.79 275.68
    -1 3 7 o 18.79 14.85
    0 3 7 o 18.79 15.80
    1 3 7 o 65.14 61.22
    2 3 7 o 426.57 422.58
    3 3 7 o 55.41 61.38
    4 3 7 < 5.67 5.41
    5 3 7 o 97.32 98.54
    -6 4 7 o 29.40 24.14
    -5 4 7 o 176.49 196.02
    -4 4 7 o 573.31 621.89
    -3 4 7 < -0.73 0.35
    -2 4 7 o 478.71 449.30
    -1 4 7 o 33.59 37.59
    0 4 7 o 59.67 58.22
    1 4 7 o 16.11 16.15
    2 4 7 o 168.90 175.49
    3 4 7 o 71.36 70.50
    4 4 7 o 73.92 70.28
    5 4 7 o 117.91 118.30
    -6 5 7 o 69.21 61.53
    -5 5 7 o 9.70 8.49
    -4 5 7 o 22.73 22.07
    -3 5 7 o 1458.88 1488.71
    -2 5 7 o 914.33 930.35
    -1 5 7 o 519.76 475.88
    0 5 7 o 557.13 527.36
    1 5 7 o 544.66 535.35
    2 5 7 o 45.92 50.94
    3 5 7 o 109.01 117.95
    4 5 7 o 43.65 39.01
    5 5 7 o 164.03 150.58
    -6 6 7 o 54.50 59.51
    -5 6 7 o 48.29 64.80
    -4 6 7 o 636.46 655.97
    -3 6 7 < 1.15 0.02
    -2 6 7 o 417.76 415.73
    -1 6 7 o 167.41 167.48
    0 6 7 o 7.75 4.27
    1 6 7 o 653.69 616.09
    2 6 7 o 513.05 516.59
    3 6 7 o 767.28 812.03
    4 6 7 o 83.15 95.18
    5 6 7 < 1.35 0.46
    -6 7 7 < 2.81 5.22
    -5 7 7 < 4.29 3.78
    -4 7 7 o 217.83 224.09
    -3 7 7 o 819.88 851.50
    -2 7 7 o 165.10 162.13
    -1 7 7 o 1129.76 1058.48
    0 7 7 o 300.55 292.45
    1 7 7 o 6.09 3.81
    2 7 7 o 416.25 409.62
    3 7 7 o 133.74 135.07
    4 7 7 < 0.57 0.34
    5 7 7 < 2.26 4.57
    -5 8 7 o 60.37 65.37
    -4 8 7 o 69.95 64.60
    -3 8 7 < 4.51 7.53
    -2 8 7 o 116.43 96.60
    -1 8 7 o 325.69 371.34
    0 8 7 o 139.41 127.84
    1 8 7 o 181.92 186.70
    2 8 7 o 38.48 42.93
    3 8 7 o 57.89 59.55
    4 8 7 < 3.81 0.91
    5 8 7 o 62.81 64.39
    -5 9 7 < 2.48 2.79
    -4 9 7 o 174.83 167.98
    -3 9 7 o 10.47 13.76
    -2 9 7 o 419.89 411.62
    -1 9 7 o 236.71 270.49
    0 9 7 o 87.14 83.40
    1 9 7 o 328.56 319.53
    2 9 7 o 274.01 287.41
    3 9 7 o 35.70 32.76
    4 9 7 o 794.55 797.75
    5 9 7 o 30.05 26.04
    -5 10 7 < 4.40 2.96
    -4 10 7 o 264.66 276.28
    -3 10 7 o 52.23 54.11
    -2 10 7 o 300.54 313.82
    -1 10 7 o 446.43 462.17
    0 10 7 o 110.70 108.19
    1 10 7 o 159.75 171.71
    2 10 7 o 858.32 827.69
    3 10 7 o 10.79 10.37
    4 10 7 o 6.61 5.14
    5 10 7 < -0.38 0.00
    -5 11 7 o 48.35 39.94
    -4 11 7 o 34.12 35.26
    -3 11 7 o 60.86 54.44
    -2 11 7 o 212.45 210.48
    -1 11 7 o 18.25 13.80
    0 11 7 o 7.02 8.30
    1 11 7 o 426.02 393.68
    2 11 7 < 1.36 0.37
    3 11 7 o 39.23 36.44
    4 11 7 o 100.57 104.16
    5 11 7 o 83.52 82.17
    -5 12 7 o 12.14 14.93
    -4 12 7 o 31.49 33.40
    -3 12 7 o 1555.93 1547.27
    -2 12 7 < 2.06 0.03
    -1 12 7 < -1.29 0.16
    0 12 7 o 77.41 70.05
    1 12 7 o 173.75 164.71
    2 12 7 o 162.07 173.12
    3 12 7 o 677.71 662.47
    4 12 7 o 266.63 253.01
    5 12 7 o 130.98 135.30
    -5 13 7 o 11.68 16.87
    -4 13 7 o 38.63 42.49
    -3 13 7 o 376.42 369.36
    -2 13 7 o 142.17 150.28
    -1 13 7 o 105.81 105.48
    0 13 7 o 19.21 16.94
    1 13 7 o 175.11 177.06
    2 13 7 o 633.01 633.79
    3 13 7 o 156.70 156.37
    4 13 7 < 3.05 0.96
    5 13 7 < 1.93 4.07
    -5 14 7 o 125.85 113.54
    -4 14 7 < 2.09 1.85
    -3 14 7 o 16.20 19.43
    -2 14 7 o 74.47 78.58
    -1 14 7 o 190.09 204.31
    0 14 7 o 8.25 5.18
    1 14 7 o 274.70 278.44
    2 14 7 o 1438.30 1455.52
    3 14 7 o 7.27 3.15
    4 14 7 < 2.77 1.22
    5 14 7 < 2.21 1.10
    -5 15 7 < 0.33 3.19
    -4 15 7 o 145.16 140.59
    -3 15 7 o 35.13 49.46
    -2 15 7 < 0.71 0.99
    -1 15 7 o 355.91 383.63
    0 15 7 o 411.28 415.23
    1 15 7 o 474.24 482.61
    2 15 7 o 688.36 749.33
    3 15 7 o 1157.60 1156.98
    4 15 7 o 308.36 340.07
    5 15 7 o 31.18 32.15
    -5 16 7 o 3.81 3.24
    -4 16 7 o 17.49 21.98
    -3 16 7 o 20.20 21.62
    -2 16 7 o 946.34 907.77
    -1 16 7 o 660.81 609.69
    0 16 7 o 882.96 860.27
    1 16 7 o 11.83 15.35
    2 16 7 o 212.65 223.68
    3 16 7 o 19.17 17.35
    4 16 7 o 9.78 9.62
    5 16 7 o 7.89 10.94
    -5 17 7 < 1.32 1.20
    -4 17 7 o 53.28 59.33
    -3 17 7 o 205.77 205.45
    -2 17 7 o 28.20 30.77
    -1 17 7 o 53.42 62.65
    0 17 7 o 113.62 119.25
    1 17 7 o 28.58 29.91
    2 17 7 o 112.61 96.40
    3 17 7 o 1555.24 1568.23
    4 17 7 o 202.51 211.26
    -5 18 7 < 2.70 0.42
    -4 18 7 o 40.72 52.45
    -3 18 7 o 8.91 10.35
    -2 18 7 o 5.30 7.21
    -1 18 7 o 224.59 246.26
    0 18 7 o 39.06 32.83
    1 18 7 o 456.33 470.24
    2 18 7 o 247.18 260.51
    3 18 7 o 127.32 115.45
    4 18 7 o 3.98 5.20
    -4 19 7 < 3.40 0.73
    -3 19 7 o 23.96 26.41
    -2 19 7 o 49.40 63.80
    -1 19 7 o 28.14 32.34
    0 19 7 o 8.32 3.48
    1 19 7 o 24.76 29.02
    2 19 7 o 107.81 113.02
    3 19 7 o 235.27 258.77
    4 19 7 o 43.19 53.14
    -4 20 7 o 68.73 72.00
    -3 20 7 o 981.36 927.72
    -2 20 7 o 65.86 86.50
    -1 20 7 o 974.54 985.70
    0 20 7 o 189.91 185.30
    1 20 7 o 290.38 320.56
    2 20 7 o 7.58 6.05
    3 20 7 o 88.58 93.15
    4 20 7 o 337.84 372.41
    -4 21 7 o 267.31 290.34
    -3 21 7 o 158.90 157.39
    -2 21 7 o 9.86 9.30
    -1 21 7 o 162.01 176.32
    0 21 7 < 3.96 5.69
    1 21 7 o 141.24 145.18
    2 21 7 o 165.74 176.38
    3 21 7 o 8.90 8.77
    4 21 7 o 87.00 79.48
    -4 22 7 o 22.08 14.19
    -3 22 7 o 275.25 275.12
    -2 22 7 < 3.69 3.51
    -1 22 7 o 62.31 72.58
    0 22 7 o 20.69 28.75
    1 22 7 < 0.67 0.01
    2 22 7 o 20.94 15.39
    3 22 7 o 110.41 128.79
    4 22 7 < -0.20 0.01
    -4 23 7 o 31.71 22.78
    -3 23 7 o 11.15 16.89
    -2 23 7 o 183.09 189.28
    -1 23 7 o 71.50 70.96
    0 23 7 o 196.22 189.14
    1 23 7 o 120.93 109.32
    2 23 7 o 18.29 26.59
    3 23 7 o 183.11 180.75
    -3 24 7 o 28.84 26.62
    -2 24 7 o 213.65 186.08
    -1 24 7 o 15.06 17.05
    0 24 7 o 165.83 173.77
    1 24 7 o 22.71 26.47
    2 24 7 < 5.98 7.83
    3 24 7 o 103.88 93.00
    -3 25 7 o 243.33 217.69
    -2 25 7 o 134.18 151.62
    -1 25 7 o 164.68 162.56
    0 25 7 o 53.23 63.81
    1 25 7 < 3.09 5.54
    2 25 7 o 37.20 43.30
    3 25 7 < 0.59 1.16
    -3 26 7 o 18.85 21.53
    -2 26 7 o 8.54 6.52
    -1 26 7 < 3.09 4.06
    0 26 7 < -0.27 0.82
    1 26 7 o 119.83 119.68
    2 26 7 o 64.70 73.77
    3 26 7 < -1.61 0.29
    -3 27 7 o 151.14 134.04
    -2 27 7 o 56.31 58.88
    -1 27 7 < 0.13 0.03
    0 27 7 o 20.88 17.12
    1 27 7 o 31.05 30.16
    2 27 7 o 9.25 7.37
    3 27 7 o 3.51 6.44
    -3 28 7 o 284.76 274.17
    -2 28 7 o 238.80 215.74
    -1 28 7 < 0.93 1.18
    0 28 7 o 159.36 156.26
    1 28 7 o 177.20 185.99
    2 28 7 o 34.20 31.95
    -2 29 7 < 3.58 1.76
    -1 29 7 o 14.49 9.93
    0 29 7 o 6.50 3.36
    1 29 7 o 8.67 5.19
    2 29 7 o 22.44 15.85
    -2 30 7 o 38.03 35.99
    -1 30 7 o 19.38 18.15
    0 30 7 o 98.86 105.32
    1 30 7 o 34.20 32.58
    2 30 7 o 4.79 0.00
    -1 31 7 o 7.06 7.51
    0 31 7 o 16.08 13.99
    1 31 7 < 1.03 1.01
    -1 32 7 o 305.08 293.07
    0 32 7 o 7.97 11.77
    -4 0 8 < 3.43 2.09
    -2 0 8 o 532.25 503.23
    0 0 8 < -0.10 0.02
    2 0 8 o 473.21 465.34
    4 0 8 < 7.12 5.34
    -5 1 8 o 37.12 47.34
    -4 1 8 o 989.85 1029.31
    -3 1 8 o 65.60 70.68
    -2 1 8 o 285.87 273.81
    -1 1 8 o 45.97 52.18
    0 1 8 o 270.92 227.42
    1 1 8 o 200.97 190.60
    2 1 8 o 32.57 28.87
    3 1 8 o 217.45 211.74
    4 1 8 o 82.13 81.94
    5 1 8 o 248.37 247.04
    -5 2 8 < 2.45 2.72
    -4 2 8 o 622.48 618.66
    -3 2 8 o 185.93 197.45
    -2 2 8 o 7.28 9.00
    -1 2 8 < 0.60 0.26
    0 2 8 < 2.15 3.46
    1 2 8 o 798.00 765.16
    2 2 8 o 400.65 429.11
    3 2 8 o 194.41 195.93
    4 2 8 o 1002.27 1010.32
    5 2 8 o 29.96 27.08
    -5 3 8 < -0.98 1.53
    -4 3 8 o 27.51 28.12
    -3 3 8 o 169.49 154.84
    -2 3 8 o 490.09 475.31
    -1 3 8 o 708.03 682.76
    0 3 8 o 136.51 143.80
    1 3 8 o 118.13 110.12
    2 3 8 o 168.91 153.20
    3 3 8 o 73.31 75.32
    4 3 8 o 10.76 4.44
    5 3 8 o 79.76 79.98
    -5 4 8 o 21.53 30.91
    -4 4 8 o 113.11 115.86
    -3 4 8 o 597.73 603.76
    -2 4 8 o 7.31 6.98
    -1 4 8 o 12.98 13.06
    0 4 8 o 11.02 9.78
    1 4 8 o 175.79 169.62
    2 4 8 o 292.01 308.54
    3 4 8 o 9.08 10.26
    4 4 8 o 11.82 14.05
    5 4 8 < 2.45 2.16
    -5 5 8 < 3.48 6.81
    -4 5 8 o 326.88 309.85
    -3 5 8 o 387.61 404.53
    -2 5 8 o 306.12 299.46
    -1 5 8 o 319.01 321.90
    0 5 8 o 16.08 15.74
    1 5 8 o 7.81 8.53
    2 5 8 o 327.26 324.38
    3 5 8 o 4.76 4.73
    4 5 8 o 21.68 17.79
    5 5 8 o 41.62 39.99
    -5 6 8 o 84.95 96.33
    -4 6 8 o 14.19 13.16
    -3 6 8 o 25.58 31.70
    -2 6 8 o 13.70 16.78
    -1 6 8 o 96.86 87.74
    0 6 8 o 247.77 250.57
    1 6 8 o 129.85 118.58
    2 6 8 o 533.38 567.91
    3 6 8 o 28.48 33.78
    4 6 8 o 5.20 4.59
    5 6 8 < 0.01 0.06
    -5 7 8 o 150.19 130.99
    -4 7 8 o 95.18 100.90
    -3 7 8 o 709.68 717.12
    -2 7 8 < 1.30 2.02
    -1 7 8 o 275.53 270.41
    0 7 8 o 36.02 30.57
    1 7 8 o 95.91 107.11
    2 7 8 o 290.92 267.98
    3 7 8 o 22.13 22.37
    4 7 8 o 51.23 59.12
    5 7 8 o 35.22 35.99
    -5 8 8 o 8.08 5.63
    -4 8 8 o 36.17 51.70
    -3 8 8 o 1241.41 1225.80
    -2 8 8 o 1127.41 1140.14
    -1 8 8 o 129.91 121.35
    0 8 8 o 67.58 68.68
    1 8 8 o 289.11 268.50
    2 8 8 o 68.93 65.13
    3 8 8 o 69.30 64.63
    4 8 8 o 39.43 36.98
    5 8 8 o 71.41 72.97
    -5 9 8 < 1.47 2.27
    -4 9 8 o 109.05 105.14
    -3 9 8 o 140.01 136.22
    -2 9 8 o 842.03 827.65
    -1 9 8 o 2032.19 2009.81
    0 9 8 o 116.47 108.97
    1 9 8 o 162.41 166.91
    2 9 8 o 217.88 213.37
    3 9 8 < -0.60 0.02
    4 9 8 o 79.86 81.49
    5 9 8 o 139.65 141.59
    -5 10 8 o 7.46 7.75
    -4 10 8 o 52.80 50.46
    -3 10 8 o 229.51 247.35
    -2 10 8 o 204.97 197.66
    -1 10 8 o 29.18 32.93
    0 10 8 o 31.16 34.65
    1 10 8 < -2.09 0.10
    2 10 8 o 35.22 46.43
    3 10 8 o 112.66 108.86
    4 10 8 o 57.83 54.16
    5 10 8 o 149.38 150.09
    -5 11 8 o 6.75 4.41
    -4 11 8 o 17.78 21.81
    -3 11 8 o 15.40 14.11
    -2 11 8 o 109.58 97.90
    -1 11 8 o 86.78 78.24
    0 11 8 o 554.24 546.54
    1 11 8 < 0.48 0.36
    2 11 8 o 18.27 25.59
    3 11 8 o 122.08 115.84
    4 11 8 o 122.97 122.62
    5 11 8 o 153.07 155.73
    -5 12 8 o 77.04 89.31
    -4 12 8 o 135.79 135.75
    -3 12 8 o 17.79 13.48
    -2 12 8 o 287.78 266.36
    -1 12 8 o 89.78 98.97
    0 12 8 o 7.45 11.84
    1 12 8 o 14.30 17.82
    2 12 8 o 132.40 123.67
    3 12 8 o 125.01 119.20
    4 12 8 o 47.25 50.55
    -5 13 8 o 50.53 41.78
    -4 13 8 o 73.19 63.25
    -3 13 8 o 304.92 285.19
    -2 13 8 o 484.46 454.18
    -1 13 8 o 474.03 492.36
    0 13 8 o 424.48 429.21
    1 13 8 o 419.34 428.14
    2 13 8 < -0.61 0.02
    3 13 8 o 624.68 614.26
    4 13 8 o 19.12 20.81
    -5 14 8 o 65.08 60.41
    -4 14 8 o 246.78 251.79
    -3 14 8 o 296.34 279.02
    -2 14 8 < 1.41 2.76
    -1 14 8 o 25.55 20.10
    0 14 8 o 323.77 331.18
    1 14 8 o 88.19 93.16
    2 14 8 o 310.43 317.26
    3 14 8 o 202.47 209.13
    4 14 8 o 141.66 130.69
    -4 15 8 < -0.53 1.22
    -3 15 8 o 9.10 10.87
    -2 15 8 o 144.03 154.01
    -1 15 8 < 1.50 4.08
    0 15 8 < 2.18 0.59
    1 15 8 < 2.03 3.81
    2 15 8 o 1492.22 1469.74
    3 15 8 o 86.82 89.64
    4 15 8 < -0.42 0.28
    -4 16 8 o 23.45 21.84
    -3 16 8 o 148.97 129.14
    -2 16 8 o 39.07 39.84
    -1 16 8 o 1822.23 1778.56
    0 16 8 o 281.93 289.51
    1 16 8 o 179.56 172.40
    2 16 8 o 126.19 124.04
    3 16 8 o 145.35 143.73
    4 16 8 o 25.96 30.42
    -4 17 8 o 187.08 190.68
    -3 17 8 o 37.96 30.13
    -2 17 8 o 260.33 233.00
    -1 17 8 o 17.69 22.25
    0 17 8 o 437.11 462.99
    1 17 8 o 210.76 211.37
    2 17 8 o 636.75 611.59
    3 17 8 o 370.40 395.10
    4 17 8 o 13.80 18.39
    -4 18 8 o 4.53 2.74
    -3 18 8 o 152.87 133.40
    -2 18 8 o 53.75 52.81
    -1 18 8 o 160.92 178.24
    0 18 8 o 138.27 154.00
    1 18 8 o 33.29 25.34
    2 18 8 < 3.58 0.99
    3 18 8 o 38.83 39.74
    4 18 8 o 121.62 127.72
    -4 19 8 o 6.64 9.41
    -3 19 8 o 6.21 4.51
    -2 19 8 o 142.52 126.58
    -1 19 8 o 26.62 31.67
    0 19 8 o 44.72 42.64
    1 19 8 o 351.48 341.83
    2 19 8 o 673.10 707.27
    3 19 8 o 20.65 32.38
    4 19 8 < -0.95 0.99
    -3 20 8 o 701.16 709.37
    -2 20 8 o 464.23 456.11
    -1 20 8 o 170.22 147.88
    0 20 8 o 464.69 435.80
    1 20 8 o 247.06 232.71
    2 20 8 o 15.12 16.77
    3 20 8 o 127.55 125.37
    4 20 8 o 48.61 56.56
    -3 21 8 < 4.07 3.98
    -2 21 8 o 91.18 104.56
    -1 21 8 o 149.02 166.05
    0 21 8 < 0.61 2.50
    1 21 8 o 98.78 87.11
    2 21 8 o 350.39 354.87
    3 21 8 o 187.91 220.90
    -3 22 8 o 11.23 8.16
    -2 22 8 o 105.13 106.64
    -1 22 8 < 1.47 0.00
    0 22 8 o 31.35 38.44
    1 22 8 o 16.69 10.31
    2 22 8 o 10.91 11.25
    3 22 8 o 58.00 63.44
    -3 23 8 o 17.36 16.83
    -2 23 8 o 126.12 126.89
    -1 23 8 o 25.99 18.70
    0 23 8 o 6.40 5.72
    1 23 8 o 239.06 233.53
    2 23 8 o 53.14 49.00
    3 23 8 o 189.73 211.27
    -3 24 8 o 39.29 50.45
    -2 24 8 o 379.77 372.58
    -1 24 8 < 3.34 1.56
    0 24 8 o 20.09 13.13
    1 24 8 < 0.93 0.69
    2 24 8 o 94.79 87.48
    3 24 8 o 17.73 18.03
    -3 25 8 o 102.45 106.88
    -2 25 8 o 127.49 113.11
    -1 25 8 < 4.89 0.96
    0 25 8 < 0.19 0.60
    1 25 8 o 22.32 15.05
    2 25 8 o 5.83 2.45
    -2 26 8 o 45.33 40.18
    -1 26 8 o 147.69 137.67
    0 26 8 < 2.81 6.42
    1 26 8 < 2.54 1.47
    2 26 8 o 96.42 96.35
    -2 27 8 o 8.22 9.92
    -1 27 8 < 5.02 2.74
    0 27 8 o 32.58 35.77
    1 27 8 o 162.01 178.62
    2 27 8 o 10.76 5.23
    -2 28 8 o 485.48 470.00
    -1 28 8 < 4.31 4.71
    0 28 8 o 6.40 3.41
    1 28 8 o 4.85 4.65
    -1 29 8 o 49.23 43.62
    0 29 8 o 472.42 438.42
    -5 0 9 < -1.63 1.28
    -3 0 9 o 467.84 525.30
    -1 0 9 o 1280.71 1246.83
    1 0 9 o 26.57 27.51
    3 0 9 o 167.79 173.72
    -5 1 9 o 67.66 68.36
    -4 1 9 < -1.16 0.08
    -3 1 9 o 610.41 614.60
    -2 1 9 o 328.96 336.72
    -1 1 9 o 169.26 174.30
    0 1 9 o 398.12 405.16
    1 1 9 < 6.98 3.57
    2 1 9 o 38.28 35.71
    3 1 9 o 73.78 78.11
    4 1 9 < 4.76 5.41
    -5 2 9 o 30.92 29.75
    -4 2 9 o 61.78 68.14
    -3 2 9 < 3.24 2.12
    -2 2 9 < 4.81 5.65
    -1 2 9 o 243.77 249.04
    0 2 9 o 117.05 107.79
    1 2 9 o 55.27 59.87
    2 2 9 o 535.25 534.64
    3 2 9 o 107.15 128.77
    4 2 9 o 26.93 26.56
    -5 3 9 < 2.18 0.50
    -4 3 9 o 6.80 2.58
    -3 3 9 o 251.97 253.67
    -2 3 9 o 46.87 53.67
    -1 3 9 o 172.82 175.09
    0 3 9 o 52.69 58.76
    1 3 9 o 248.14 242.03
    2 3 9 o 31.63 29.49
    3 3 9 < 0.87 0.71
    4 3 9 < 1.52 1.25
    -5 4 9 < 0.89 0.50
    -4 4 9 o 25.87 23.78
    -3 4 9 o 181.66 195.58
    -2 4 9 o 749.46 735.30
    -1 4 9 o 134.72 127.35
    0 4 9 o 37.60 33.04
    1 4 9 o 16.81 16.48
    2 4 9 < 3.50 8.52
    3 4 9 o 34.95 34.39
    4 4 9 o 129.59 135.09
    -5 5 9 o 10.14 14.24
    -4 5 9 o 143.15 156.12
    -3 5 9 o 165.71 171.55
    -2 5 9 o 109.57 113.73
    -1 5 9 o 230.22 211.08
    0 5 9 o 1307.23 1267.12
    1 5 9 o 39.72 37.30
    2 5 9 o 43.20 53.15
    3 5 9 o 29.39 37.37
    4 5 9 o 201.58 204.74
    -5 6 9 < 1.47 1.69
    -4 6 9 < 2.88 4.78
    -3 6 9 < 0.10 2.68
    -2 6 9 o 661.94 609.35
    -1 6 9 o 134.12 133.39
    0 6 9 o 48.84 45.05
    1 6 9 o 183.80 192.94
    2 6 9 o 29.70 32.69
    3 6 9 o 73.62 60.46
    4 6 9 o 15.13 13.53
    -5 7 9 o 315.86 278.44
    -4 7 9 o 111.29 118.74
    -3 7 9 o 36.04 42.91
    -2 7 9 o 24.00 25.66
    -1 7 9 o 122.74 112.17
    0 7 9 o 152.23 147.78
    1 7 9 < 2.20 0.46
    2 7 9 o 36.45 29.70
    3 7 9 o 94.00 88.37
    4 7 9 o 214.63 234.41
    -5 8 9 < 0.01 1.89
    -4 8 9 o 240.06 244.75
    -3 8 9 o 1202.16 1170.07
    -2 8 9 o 29.36 19.89
    -1 8 9 o 14.51 14.56
    0 8 9 < 0.39 0.56
    1 8 9 o 28.84 28.24
    2 8 9 o 126.73 129.64
    3 8 9 o 183.16 183.14
    4 8 9 o 94.58 93.42
    -4 9 9 < 3.14 0.63
    -3 9 9 o 293.51 276.35
    -2 9 9 o 189.97 181.98
    -1 9 9 o 100.17 101.26
    0 9 9 o 566.72 570.98
    1 9 9 o 9.96 11.81
    2 9 9 o 118.28 117.48
    3 9 9 o 53.27 60.16
    4 9 9 o 9.91 13.38
    -4 10 9 o 64.68 67.81
    -3 10 9 o 102.11 102.58
    -2 10 9 o 36.67 42.12
    -1 10 9 o 429.36 419.31
    0 10 9 o 49.95 47.43
    1 10 9 o 218.23 227.73
    2 10 9 o 18.57 16.15
    3 10 9 o 373.80 404.07
    4 10 9 o 94.36 102.23
    -4 11 9 o 3.51 2.69
    -3 11 9 o 78.74 81.69
    -2 11 9 o 14.26 14.23
    -1 11 9 o 470.05 460.44
    0 11 9 o 344.06 336.76
    1 11 9 < 3.26 0.84
    2 11 9 o 259.37 256.22
    3 11 9 o 484.28 479.04
    4 11 9 o 196.90 209.32
    -4 12 9 o 40.15 46.43
    -3 12 9 o 168.63 161.09
    -2 12 9 o 336.74 329.85
    -1 12 9 o 178.03 178.45
    0 12 9 o 68.12 64.22
    1 12 9 < 0.49 0.63
    2 12 9 o 76.15 64.74
    3 12 9 o 120.98 121.22
    4 12 9 o 86.35 89.43
    -4 13 9 o 37.73 37.87
    -3 13 9 o 36.36 25.58
    -2 13 9 o 70.30 64.49
    -1 13 9 o 31.89 31.50
    0 13 9 o 29.61 45.34
    1 13 9 o 313.09 308.22
    2 13 9 o 693.28 667.67
    3 13 9 o 90.89 79.44
    4 13 9 o 18.39 11.99
    -4 14 9 o 208.42 195.43
    -3 14 9 o 99.32 102.15
    -2 14 9 o 31.94 27.11
    -1 14 9 o 658.68 659.68
    0 14 9 o 39.29 43.79
    1 14 9 o 94.77 89.07
    2 14 9 o 83.72 75.63
    3 14 9 o 43.39 54.17
    4 14 9 o 29.57 34.23
    -4 15 9 < -0.56 0.18
    -3 15 9 o 84.19 74.54
    -2 15 9 o 55.36 41.73
    -1 15 9 o 255.09 240.75
    0 15 9 o 111.39 115.58
    1 15 9 o 52.21 42.35
    2 15 9 < 1.24 0.48
    3 15 9 o 140.38 149.73
    4 15 9 < 3.66 7.01
    -4 16 9 o 43.22 41.76
    -3 16 9 o 164.88 182.12
    -2 16 9 o 307.23 276.04
    -1 16 9 o 177.85 191.37
    0 16 9 o 29.30 25.53
    1 16 9 o 5.73 12.97
    2 16 9 o 174.33 190.91
    3 16 9 o 116.26 121.19
    -4 17 9 < 2.44 1.17
    -3 17 9 o 83.09 73.91
    -2 17 9 o 369.41 340.29
    -1 17 9 o 287.00 298.37
    0 17 9 o 182.10 179.42
    1 17 9 o 23.56 18.75
    2 17 9 o 44.46 44.21
    3 17 9 o 7.65 13.54
    -4 18 9 o 159.98 141.94
    -3 18 9 o 16.03 17.39
    -2 18 9 < 0.11 0.32
    -1 18 9 o 4.86 2.23
    0 18 9 o 17.78 22.53
    1 18 9 o 22.21 30.12
    2 18 9 o 180.26 176.28
    3 18 9 o 388.51 393.75
    -3 19 9 o 20.50 18.55
    -2 19 9 o 38.32 36.82
    -1 19 9 < 4.51 7.24
    0 19 9 o 17.07 14.08
    1 19 9 o 63.91 60.02
    2 19 9 o 42.31 55.01
    3 19 9 o 443.07 446.58
    -3 20 9 < -0.16 0.49
    -2 20 9 < -0.29 0.66
    -1 20 9 o 16.10 14.93
    0 20 9 o 123.80 114.52
    1 20 9 o 18.65 20.60
    2 20 9 o 344.89 355.63
    3 20 9 o 28.12 33.25
    -3 21 9 o 156.61 164.73
    -2 21 9 o 232.36 202.44
    -1 21 9 o 6.46 1.94
    0 21 9 o 45.27 62.87
    1 21 9 < 2.14 0.01
    2 21 9 o 90.16 100.68
    3 21 9 o 469.50 501.78
    -3 22 9 o 4.86 2.95
    -2 22 9 o 52.38 50.04
    -1 22 9 o 28.51 24.93
    0 22 9 o 106.74 103.69
    1 22 9 o 113.24 103.07
    2 22 9 o 38.95 38.72
    -2 23 9 o 11.31 11.52
    -1 23 9 o 53.79 50.08
    0 23 9 < 0.55 0.56
    1 23 9 < 4.67 2.45
    2 23 9 o 26.29 26.81
    -2 24 9 o 169.36 166.56
    -1 24 9 o 17.73 15.17
    0 24 9 < 0.76 1.79
    1 24 9 < 3.31 2.20
    2 24 9 o 5.16 2.66
    -2 25 9 o 54.30 48.91
    -1 25 9 o 30.62 38.27
    0 25 9 o 33.95 37.08
    1 25 9 o 67.61 61.81
    -1 26 9 o 14.25 9.69
    0 26 9 o 120.41 121.49
    1 26 9 o 55.30 47.18
    -4 0 10 < 1.02 0.27
    -2 0 10 o 1144.10 1146.18
    0 0 10 o 128.57 134.67
    2 0 10 o 25.29 20.77
    4 0 10 o 381.73 357.73
    -4 1 10 < 1.93 2.99
    -3 1 10 o 37.38 33.01
    -2 1 10 o 1586.60 1490.65
    -1 1 10 o 29.14 26.48
    0 1 10 < 0.46 3.85
    1 1 10 o 138.11 138.83
    2 1 10 < 1.89 1.29
    3 1 10 o 93.55 104.39
    4 1 10 o 100.01 105.06
    -4 2 10 o 23.96 23.75
    -3 2 10 o 277.74 272.11
    -2 2 10 o 64.36 67.85
    -1 2 10 o 199.09 190.51
    0 2 10 < 1.47 1.16
    1 2 10 o 430.26 415.55
    2 2 10 o 25.40 31.27
    3 2 10 o 3.98 3.48
    4 2 10 o 25.92 22.46
    -4 3 10 o 48.96 46.67
    -3 3 10 o 240.96 219.96
    -2 3 10 o 54.67 45.16
    -1 3 10 o 381.32 374.68
    0 3 10 o 338.11 316.05
    1 3 10 < 1.87 3.03
    2 3 10 o 74.79 79.75
    3 3 10 o 191.35 177.77
    4 3 10 o 26.09 21.97
    -4 4 10 o 26.98 23.03
    -3 4 10 o 930.17 928.77
    -2 4 10 o 241.93 204.24
    -1 4 10 < 1.06 0.41
    0 4 10 o 302.89 318.81
    1 4 10 o 129.25 111.39
    2 4 10 o 78.28 74.72
    3 4 10 o 99.89 107.50
    -4 5 10 o 277.71 279.87
    -3 5 10 o 11.83 15.23
    -2 5 10 < 3.91 3.79
    -1 5 10 o 337.82 338.49
    0 5 10 o 63.54 59.54
    1 5 10 o 49.15 49.40
    2 5 10 o 4.40 0.50
    3 5 10 o 20.65 20.08
    -4 6 10 < 1.20 2.31
    -3 6 10 < 1.07 0.41
    -2 6 10 o 144.30 145.76
    -1 6 10 o 431.51 404.67
    0 6 10 o 72.44 81.84
    1 6 10 o 25.75 27.19
    2 6 10 o 134.08 118.91
    3 6 10 o 14.97 11.78
    -4 7 10 o 79.09 86.45
    -3 7 10 o 40.15 36.97
    -2 7 10 < -0.39 0.01
    -1 7 10 o 76.58 72.70
    0 7 10 < 0.12 0.11
    1 7 10 o 38.17 36.83
    2 7 10 < 0.94 1.97
    3 7 10 o 36.15 39.65
    -4 8 10 < 1.04 0.25
    -3 8 10 o 300.65 302.28
    -2 8 10 o 180.65 167.83
    -1 8 10 o 100.39 101.58
    0 8 10 < 1.00 0.22
    1 8 10 o 182.10 164.07
    2 8 10 o 17.38 13.73
    3 8 10 o 4.78 5.03
    -4 9 10 o 24.41 28.00
    -3 9 10 o 55.40 56.94
    -2 9 10 o 59.45 56.05
    -1 9 10 o 568.93 562.61
    0 9 10 o 99.32 100.27
    1 9 10 o 154.30 152.61
    2 9 10 o 166.79 167.85
    3 9 10 o 158.27 164.13
    -4 10 10 o 88.43 77.16
    -3 10 10 < 2.93 2.96
    -2 10 10 o 128.57 123.03
    -1 10 10 o 42.50 37.86
    0 10 10 o 142.29 151.90
    1 10 10 o 135.43 129.67
    2 10 10 o 313.16 348.24
    3 10 10 o 6.00 7.12
    -4 11 10 < 0.71 0.24
    -3 11 10 o 18.82 20.39
    -2 11 10 o 5.45 6.26
    -1 11 10 < 5.83 6.11
    0 11 10 o 7.48 4.58
    1 11 10 o 44.22 44.28
    2 11 10 o 226.39 208.12
    3 11 10 o 323.92 318.38
    -3 12 10 o 17.81 23.45
    -2 12 10 o 5.52 7.49
    -1 12 10 o 203.56 214.93
    0 12 10 o 109.60 110.98
    1 12 10 o 130.84 111.61
    2 12 10 o 9.98 9.24
    3 12 10 o 14.27 17.90
    -3 13 10 o 9.45 2.55
    -2 13 10 o 151.90 147.36
    -1 13 10 o 340.12 317.33
    0 13 10 o 339.27 343.68
    1 13 10 < -0.58 1.97
    2 13 10 o 27.81 28.77
    3 13 10 o 32.76 30.49
    -3 14 10 o 207.63 198.25
    -2 14 10 o 46.28 47.10
    -1 14 10 o 35.07 38.48
    0 14 10 < 1.44 1.30
    1 14 10 o 18.33 17.81
    2 14 10 < 3.60 8.08
    3 14 10 o 5.29 9.14
    -3 15 10 o 90.76 81.79
    -2 15 10 < 2.18 4.39
    -1 15 10 o 39.72 38.87
    0 15 10 o 273.61 282.05
    1 15 10 < 5.70 6.18
    2 15 10 o 97.04 99.35
    3 15 10 o 27.11 28.70
    -3 16 10 o 39.39 32.12
    -2 16 10 < 4.74 1.77
    -1 16 10 o 14.18 11.05
    0 16 10 o 23.80 25.89
    1 16 10 o 194.11 212.35
    2 16 10 o 29.49 31.48
    -3 17 10 o 296.43 259.59
    -2 17 10 o 36.40 38.38
    -1 17 10 o 11.66 14.99
    0 17 10 o 20.64 25.26
    1 17 10 < -2.00 0.03
    2 17 10 o 31.03 34.62
    -3 18 10 o 418.63 353.99
    -2 18 10 o 12.08 7.54
    -1 18 10 < 2.97 0.01
    0 18 10 o 16.32 17.95
    1 18 10 o 39.36 35.39
    2 18 10 o 117.82 107.35
    -2 19 10 o 205.48 206.34
    -1 19 10 o 119.02 111.68
    0 19 10 o 184.78 187.62
    1 19 10 o 8.77 8.89
    2 19 10 o 40.09 45.21
    -2 20 10 < 0.95 1.27
    -1 20 10 o 173.43 167.23
    0 20 10 o 3.21 3.17
    1 20 10 o 9.95 9.05
    2 20 10 o 31.34 41.87
    -2 21 10 < 3.65 1.44
    -1 21 10 < -0.16 3.46
    0 21 10 o 8.76 14.46
    1 21 10 < -0.41 0.51
    -1 22 10 < 0.06 0.02
    0 22 10 o 174.00 167.78
    1 22 10 o 12.70 10.33
    -1 23 10 o 77.66 70.42
    -3 0 11 o 365.61 384.02
    -1 0 11 o 143.50 140.88
    1 0 11 < -1.61 0.55
    3 0 11 o 220.85 231.65
    -3 1 11 o 10.24 11.99
    -2 1 11 o 111.76 89.78
    -1 1 11 o 208.84 214.31
    0 1 11 o 869.06 870.61
    1 1 11 o 157.73 165.46
    2 1 11 o 177.66 168.83
    3 1 11 < 1.51 0.93
    -3 2 11 o 27.85 26.73
    -2 2 11 o 611.45 562.49
    -1 2 11 o 165.15 159.88
    0 2 11 o 130.03 125.46
    1 2 11 o 146.07 156.82
    2 2 11 < 2.48 1.49
    3 2 11 o 169.55 170.16
    -3 3 11 o 43.43 44.80
    -2 3 11 o 616.46 571.18
    -1 3 11 o 307.93 308.44
    0 3 11 o 29.73 37.82
    1 3 11 < 1.02 0.04
    2 3 11 o 51.38 49.49
    3 3 11 o 73.67 70.02
    -3 4 11 o 122.30 113.53
    -2 4 11 < -0.63 0.35
    -1 4 11 o 878.16 870.97
    0 4 11 o 42.58 45.24
    1 4 11 o 19.85 19.84
    2 4 11 o 13.68 15.85
    3 4 11 o 162.07 159.71
    -3 5 11 o 17.44 19.70
    -2 5 11 o 35.14 33.79
    -1 5 11 o 35.66 32.12
    0 5 11 o 292.02 304.70
    1 5 11 < -3.15 1.25
    2 5 11 o 4.39 5.61
    3 5 11 < 3.17 0.92
    -3 6 11 o 15.15 13.49
    -2 6 11 o 22.71 24.50
    -1 6 11 < 1.94 2.14
    0 6 11 o 30.28 32.17
    1 6 11 < 0.61 2.56
    2 6 11 o 261.33 289.54
    -3 7 11 o 31.68 35.23
    -2 7 11 o 27.83 24.01
    -1 7 11 o 38.54 27.34
    0 7 11 o 59.13 61.05
    1 7 11 o 17.54 18.98
    2 7 11 < 0.94 1.14
    -3 8 11 < 0.76 2.03
    -2 8 11 o 388.29 360.79
    -1 8 11 < 1.52 1.24
    0 8 11 o 84.02 81.63
    1 8 11 < 4.09 4.90
    2 8 11 o 113.17 110.86
    -3 9 11 o 44.36 44.05
    -2 9 11 o 7.66 8.85
    -1 9 11 o 79.73 68.34
    0 9 11 o 134.28 133.92
    1 9 11 o 49.55 43.68
    2 9 11 o 8.33 9.12
    -3 10 11 o 77.72 71.14
    -2 10 11 o 48.47 52.23
    -1 10 11 o 164.96 161.98
    0 10 11 o 83.65 87.41
    1 10 11 o 27.92 16.57
    2 10 11 o 17.86 13.79
    -3 11 11 o 375.32 355.46
    -2 11 11 o 64.81 58.66
    -1 11 11 o 134.86 136.90
    0 11 11 o 455.86 446.59
    1 11 11 o 123.37 125.64
    2 11 11 o 53.04 46.93
    -2 12 11 o 271.60 247.73
    -1 12 11 o 16.47 18.59
    0 12 11 < 1.41 1.28
    1 12 11 o 139.20 137.41
    2 12 11 o 38.39 42.82
    -2 13 11 o 23.19 19.96
    -1 13 11 o 37.40 36.07
    0 13 11 o 426.24 432.14
    1 13 11 < 1.44 0.46
    2 13 11 < 0.32 0.52
    -2 14 11 < 3.07 1.82
    -1 14 11 o 71.08 73.95
    0 14 11 o 22.95 25.02
    1 14 11 o 246.51 237.22
    2 14 11 < -1.43 0.51
    -2 15 11 o 26.27 26.84
    -1 15 11 o 8.20 6.79
    0 15 11 o 75.31 71.98
    1 15 11 < 0.88 1.82
    -2 16 11 o 29.08 24.54
    -1 16 11 o 5.68 5.48
    0 16 11 o 57.62 50.18
    1 16 11 o 27.62 26.51
    -1 17 11 o 53.22 58.48
    0 17 11 o 62.19 52.38
    1 17 11 o 44.71 44.28
    -1 18 11 < 4.56 2.02
    0 18 11 < 1.70 0.38
    -2 0 12 o 359.60 349.59
    0 0 12 o 19.07 16.40
    -2 1 12 o 31.67 0.01
    -1 1 12 o 14.80 0.01
    0 1 12 o 35.05 36.85
    1 1 12 o 7.19 5.64
    -2 2 12 o 143.97 137.30
    -1 2 12 o 821.32 813.71
    0 2 12 o 14.59 10.51
    1 2 12 o 12.45 12.83
    -2 3 12 o 85.07 90.37
    -1 3 12 o 25.10 13.93
    0 3 12 o 17.12 17.88
    1 3 12 o 43.01 37.16
    -2 4 12 o 229.54 224.72
    -1 4 12 o 42.45 45.50
    0 4 12 o 13.26 12.12
    1 4 12 o 17.47 15.37
    -2 5 12 o 84.77 79.39
    -1 5 12 o 17.25 17.44
    0 5 12 o 171.33 178.18
    1 5 12 o 150.01 149.42
    -2 6 12 o 59.21 50.86
    -1 6 12 o 91.31 99.83
    0 6 12 o 247.21 252.44
    1 6 12 o 315.92 341.78
    -2 7 12 o 158.59 154.82
    -1 7 12 o 218.46 234.15
    0 7 12 o 51.27 47.80
    1 7 12 o 68.38 44.97
    -1 8 12 o 119.94 114.77
    0 8 12 < 3.19 5.98
    1 8 12 o 77.34 70.93
    -1 9 12 o 14.10 14.98
    0 9 12 < -2.20 0.07
    1 9 12 o 117.14 118.35
    0 10 12 o 48.80 36.73
    0 11 12 o 9.16 9.36
_refine_special_details     ?
_reflns_number_total     3683
_reflns_number_gt     3183
_reflns_threshold_expression     'I>3\s(I)'
_refine_ls_structure_factor_coef     Fsqd
_refine_ls_R_factor_all     0.0372
_refine_ls_R_factor_gt     0.0318
_refine_ls_wR_factor_gt     0.0812
_refine_ls_wR_factor_ref     0.0832
_refine_ls_goodness_of_fit_ref     2.13
_refine_ls_restrained_S_all     ?
_refine_ls_number_reflns     3683
_refine_ls_number_parameters     254
_refine_ls_number_restraints     0
_refine_ls_number_constraints     120
_refine_ls_hydrogen_treatment     constr
_refine_ls_weighting_scheme     sigma
_refine_ls_weighting_details     'w=1/(\s^2^(I)+0.0004I^2^)'
_refine_ls_shift/su_max     0.0137
_refine_ls_shift/su_mean     0.0012
_refine_diff_density_max     0.21
_refine_diff_density_min     -0.15
_refine_ls_extinction_method
;
B-C type 1 Lorentzian isotropic (Becker & Coppens, 1974)
;
_refine_ls_extinction_coef       19E2(3)
_refine_ls_abs_structure_details     ?
_refine_ls_abs_structure_Flack     ?
_refine_ls_abs_structure_Rogers     ?
loop_
    _atom_type_symbol
    _atom_type_scat_dispersion_real
    _atom_type_scat_dispersion_imag
    _atom_type_scat_source
    C 0.018 0.009 'International Tables Vol C tables 4.2.6.8 and 6.1.1.1'
    H 0.000 0.000 'International Tables Vol C tables 4.2.6.8 and 6.1.1.1'
    N 0.031 0.018 'International Tables Vol C tables 4.2.6.8 and 6.1.1.1'
    O 0.049 0.032 'International Tables Vol C tables 4.2.6.8 and 6.1.1.1'
_computing_data_collection
;
CrysAlis PRO (Rigaku OD, 2015)
;
_computing_cell_refinement
;
CrysAlis PRO (Rigaku OD, 2015)
;
_computing_data_reduction
;
CrysAlis PRO (Rigaku OD, 2015)
;
_computing_structure_solution
;
<i>SIR</i>2014 (Burla <i>et al.</i>, 2015)
;
_computing_structure_refinement
;
<i>JANA</i>2006 (Pet\<r\'i\<cek <i>et al.</i>, 2014)
;
_computing_molecular_graphics
;
<i>DIAMOND</i> (Brandenburg & Putz, 2005),
<i>Origin6.1</i> (OriginLab, 2000) and
<i>PLATON</i> (Spek, 2009).
;
_computing_publication_material
;
<i>JANA</i>2006 (Pet\<r\'i\<cek <i>et al.</i>, 2014)
;
loop_
    _atom_site_type_symbol
    _atom_site_label
    _atom_site_fract_x
    _atom_site_fract_y
    _atom_site_fract_z
    _atom_site_U_iso_or_equiv
    _atom_site_adp_type
    _atom_site_calc_flag
    _atom_site_refinement_flags
    _atom_site_occupancy
    _atom_site_disorder_assembly
    _atom_site_disorder_group
    C C1A 1.05872(18) 0.41691(3) 0.88936(11) 0.0210(3) Uani d . 1 . .
    C C2A 1.20864(19) 0.38519(3) 0.91362(11) 0.0248(3) Uani d . 1 . .
    H H1c2A 1.346861 0.384309 0.873912 0.0297 Uiso d . 1 . .
    C C3A 1.1490(2) 0.35501(4) 0.99761(12) 0.0280(4) Uani d . 1 . .
    H H1c3A 1.249274 0.333402 1.01793 0.0336 Uiso d . 1 . .
    C C4A 0.9431(2) 0.35599(4) 1.05272(12) 0.0284(4) Uani d . 1 . .
    H H1c4A 0.904144 0.334728 1.108911 0.0341 Uiso d . 1 . .
    C C5A 0.7941(2) 0.38750(4) 1.02689(11) 0.0272(4) Uani d . 1 . .
    H H1c5A 0.653838 0.388023 1.06438 0.0326 Uiso d . 1 . .
    C C6A 0.85583(18) 0.41824(4) 0.94471(11) 0.0225(3) Uani d . 1 . .
    C C7A 0.73755(19) 0.45661(4) 0.90290(11) 0.0248(3) Uani d . 1 . .
    H H1c7A 0.710928 0.473925 0.977636 0.0298 Uiso d . 1 . .
    H H2c7A 0.603511 0.449372 0.850811 0.0298 Uiso d . 1 . .
    N N1A 0.89842(15) 0.47684(3) 0.82295(9) 0.0202(3) Uani d . 1 . .
    C C8A 1.08131(18) 0.45317(3) 0.80689(10) 0.0201(3) Uani d . 1 . .
    O O1A 1.23619(13) 0.46031(2) 0.73771(8) 0.0271(3) Uani d . 1 . .
    C C9A 0.83129(17) 0.51233(3) 0.74110(10) 0.0207(3) Uani d . 1 . .
    C C10A 1.02829(19) 0.54069(3) 0.72184(12) 0.0260(3) Uani d . 1 . .
    H H1c10A 1.138881 0.526448 0.672735 0.0389 Uiso d . 1 . .
    H H2c10A 1.094491 0.548562 0.804426 0.0389 Uiso d . 1 . .
    H H3c10A 0.977748 0.565243 0.676015 0.0389 Uiso d . 1 . .
    C C11A 0.7424(2) 0.49567(4) 0.61388(11) 0.0266(4) Uani d . 1 . .
    H H1c11A 0.610011 0.479131 0.626943 0.04 Uiso d . 1 . .
    H H2c11A 0.704256 0.518517 0.557074 0.04 Uiso d . 1 . .
    H H3c11A 0.855888 0.47869 0.576052 0.04 Uiso d . 1 . .
    C C12A 0.6517(2) 0.53639(4) 0.80661(12) 0.0281(4) Uani d . 1 . .
    H H1c12A 0.707293 0.544869 0.890941 0.0421 Uiso d . 1 . .
    H H2c12A 0.611984 0.560649 0.756188 0.0421 Uiso d . 1 . .
    H H3c12A 0.520623 0.519082 0.814695 0.0421 Uiso d . 1 . .
    C C1B 0.93503(18) 0.16836(3) 0.84550(11) 0.0200(3) Uani d . 1 . .
    C C2B 1.0953(2)   0.13796(3) 0.86011(11) 0.0240(3) Uani d . 1 . .
    H H1c2B 1.22006 0.137301 0.808191 0.0288 Uiso d . 1 . .
    C C3B 1.0668(2) 0.10871(4) 0.95295(12) 0.0288(4) Uani d . 1 . .
    H H1c3B 1.175008 0.087889 0.96595 0.0346 Uiso d . 1 . .
    C C4B 0.8815(2) 0.10939(4) 1.02764(12) 0.0307(4) Uani d . 1 . .
    H H1c4B 0.864377 0.088894 1.090217 0.0368 Uiso d . 1 . .
    C C5B 0.7219(2) 0.13970(4) 1.01152(12) 0.0285(4) Uani d . 1 . .
    H H1c5B 0.594989 0.140041 1.061777 0.0343 Uiso d . 1 . .
    C C6B 0.75219(19) 0.16947(3) 0.92019(11) 0.0222(3) Uani d . 1 . .
    C C7B 0.61887(19) 0.20715(3) 0.88797(11) 0.0231(3) Uani d . 1 . .
    H H1c7B 0.472526 0.199046 0.850699 0.0278 Uiso d . 1 . .
    H H2c7B 0.614963 0.225101 0.963283 0.0278 Uiso d . 1 . .
    N N1B 0.74871(15) 0.22684(3) 0.79078(9) 0.0203(3) Uani d . 1 . .
    C C8B 0.92917(18) 0.20442(3) 0.76015(10) 0.0197(3) Uani d . 1 . .
    O O1B 1.06256(13) 0.21250(2) 0.67857(8) 0.0265(2) Uani d . 1 . .
    C C9B 0.68069(18) 0.26616(3) 0.72888(11) 0.0216(3) Uani d . 1 . .
    C C10B 0.8756(2) 0.29586(4) 0.73421(13) 0.0298(4) Uani d . 1 . .
    H H1c10B 0.93154 0.298755 0.822062 0.0447 Uiso d . 1 . .
    H H2c10B 0.993636 0.285303 0.682254 0.0447 Uiso d . 1 . .
    H H3c10B 0.826834 0.322588 0.70173 0.0447 Uiso d . 1 . .
    C C11B 0.6048(2) 0.25745(4) 0.59210(12) 0.0305(4) Uani d . 1 . .
    H H1c11B 0.473875 0.23976 0.59104 0.0458 Uiso d . 1 . .
    H H2c11B 0.724073 0.243737 0.548356 0.0458 Uiso d . 1 . .
    H H3c11B 0.567854 0.283251 0.549073 0.0458 Uiso d . 1 . .
    C C12B 0.4915(2) 0.28510(4) 0.80033(13) 0.0317(4) Uani d . 1 . .
    H H1c12B 0.36695 0.265921 0.800773 0.0475 Uiso d . 1 . .
    H H2c12B 0.443891 0.310544 0.758456 0.0475 Uiso d . 1 . .
    H H3c12B 0.542212 0.291011 0.887656 0.0475 Uiso d . 1 . .
loop_
    _atom_site_aniso_label
    _atom_site_aniso_U_11
    _atom_site_aniso_U_22
    _atom_site_aniso_U_33
    _atom_site_aniso_U_12
    _atom_site_aniso_U_13
    _atom_site_aniso_U_23
    _atom_site_aniso_type_symbol
    C1A 0.0229(6) 0.0211(6) 0.0187(5) -0.0019(4) -0.0019(4) -0.0036(4) C
    C2A 0.0254(6) 0.0213(6) 0.0277(6) 0.0009(4) 0.0009(5) -0.0042(5) C
    C3A 0.0361(7) 0.0201(6) 0.0275(6) 0.0035(5) -0.0020(5) -0.0025(5) C
    C4A 0.0404(7) 0.0231(6) 0.0216(6) -0.0022(5) 0.0010(5) 0.0004(5) C
    C5A 0.0294(6) 0.0306(6) 0.0218(6) -0.0031(5) 0.0038(5) 0.0015(5) C
    C6A 0.0234(6) 0.0263(6) 0.0176(5) -0.0012(4) -0.0009(4) -0.0006(5) C
    C7A 0.0210(6) 0.0316(6) 0.0219(6) 0.0013(4) 0.0035(5) 0.0052(5) C
    N1A 0.0193(5) 0.0228(5) 0.0183(5) 0.0012(3) 0.0008(4) 0.0013(4) N
    C8A 0.0199(5) 0.0214(5) 0.0190(5) -0.0023(4) -0.0005(4) -0.0037(4) C
    O1A 0.0236(4) 0.0262(4) 0.0320(5) -0.0007(3) 0.0091(4) 0.0012(4) O
    C9A 0.0218(5) 0.0216(6) 0.0186(5) 0.0009(4) -0.0019(4) 0.0017(4) C
    C10A 0.0261(6) 0.0221(6) 0.0293(6) -0.0033(4) -0.0032(5) 0.0016(5) C
    C11A 0.0289(6) 0.0299(6) 0.0207(6) -0.0049(5) -0.0044(5) 0.0013(5) C
    C12A 0.0287(6) 0.0278(6) 0.0277(6) 0.0068(5) 0.0004(5) 0.0008(5) C
    C1B 0.0221(5) 0.0188(5) 0.0189(5) -0.0022(4) -0.0010(4) -0.0032(4) C
    C2B 0.0262(6) 0.0212(6) 0.0248(6) 0.0014(4) 0.0022(5) -0.0037(5) C
    C3B 0.0369(7) 0.0200(6) 0.0295(7) 0.0053(5) 0.0004(5) -0.0011(5) C
    C4B 0.0463(7) 0.0196(6) 0.0264(6) -0.0007(5) 0.0048(5) 0.0027(5) C
    C5B 0.0343(7) 0.0249(6) 0.0271(6) -0.0030(5) 0.0095(5) 0.0013(5) C
    C6B 0.0242(6) 0.0204(6) 0.0220(6) -0.0027(4) 0.0010(5) -0.0023(4) C
    C7B 0.0213(5) 0.0242(6) 0.0242(6) -0.0006(4) 0.0051(5) 0.0026(5) C
    N1B 0.0193(4) 0.0212(5) 0.0206(5) 0.0019(4) 0.0028(4) 0.0022(4) N
    C8B 0.0198(5) 0.0204(5) 0.0189(5) -0.0011(4) 0.0002(4) -0.0032(4) C
    O1B 0.0270(4) 0.0262(4) 0.0271(4) 0.0023(3) 0.0107(3) 0.0028(3) O
    C9B 0.0220(6) 0.0195(5) 0.0233(6) 0.0023(4) 0.0009(4) 0.0024(4) C
    C10B 0.0278(6) 0.0227(6) 0.0390(7) -0.0016(5) 0.0028(5) -0.0005(5) C
    C11B 0.0360(7) 0.0282(7) 0.0268(7) 0.0020(5) -0.0061(5) 0.0040(5) C
    C12B 0.0292(6) 0.0284(6) 0.0379(7) 0.0088(5) 0.0081(5) 0.0047(5) C
loop_
    _geom_bond_atom_site_label_1
    _geom_bond_atom_site_label_2
    _geom_bond_site_symmetry_1
    _geom_bond_site_symmetry_2
    _geom_bond_distance
    _geom_bond_publ_flag
    C1A C2A . . 1.3942(16) ?
    C1A C6A . . 1.3800(16) ?
    C1A C8A . . 1.4810(16) ?
    C2A H1c2A . . 0.95 ?
    C2A C3A . . 1.3844(17) ?
    C3A H1c3A . . 0.95 ?
    C3A C4A . . 1.3949(18) ?
    C4A H1c4A . . 0.95 ?
    C4A C5A . . 1.3881(17) ?
    C5A H1c5A . . 0.95 ?
    C5A C6A . . 1.3889(17) ?
    C6A C7A . . 1.5018(16) ?
    C7A H1c7A . . 0.99 ?
    C7A H2c7A . . 0.99 ?
    C7A N1A . . 1.4703(15) ?
    H1c7A H2c7A . . 1.6713 ?
    N1A C8A . . 1.3655(14) ?
    N1A C9A . . 1.4936(14) ?
    C8A O1A . . 1.2326(14) ?
    C9A C10A . . 1.5291(16) ?
    C9A C11A . . 1.5283(16) ?
    C9A C12A . . 1.5283(16) ?
    C10A H1c10A . . 0.98 ?
    C10A H2c10A . . 0.98 ?
    C10A H3c10A . . 0.98 ?
    C11A H1c11A . . 0.98 ?
    C11A H2c11A . . 0.98 ?
    C11A H3c11A . . 0.98 ?
    C12A H1c12A . . 0.98 ?
    C12A H2c12A . . 0.98 ?
    C12A H3c12A . . 0.98 ?
    C1B C2B . . 1.3922(16) ?
    C1B C6B . . 1.3836(16) ?
    C1B C8B . . 1.4841(15) ?
    C2B H1c2B . . 0.95 ?
    C2B C3B . . 1.3858(17) ?
    C3B H1c3B . . 0.95 ?
    C3B C4B . . 1.3958(19) ?
    C4B H1c4B . . 0.95 ?
    C4B C5B . . 1.3887(18) ?
    C5B H1c5B . . 0.95 ?
    C5B C6B . . 1.3880(17) ?
    C6B C7B . . 1.5036(16) ?
    C7B H1c7B . . 0.99 ?
    C7B H2c7B . . 0.99 ?
    C7B N1B . . 1.4659(15) ?
    N1B C8B . . 1.3636(14) ?
    N1B C9B . . 1.4929(14) ?
    C8B O1B . . 1.2320(14) ?
    C9B C10B . . 1.5259(16) ?
    C9B C11B . . 1.5259(17) ?
    C9B C12B . . 1.5262(17) ?
    C10B H1c10B . . 0.98 ?
    C10B H2c10B . . 0.98 ?
    C10B H3c10B . . 0.98 ?
    C11B H1c11B . . 0.98 ?
    C11B H2c11B . . 0.98 ?
    C11B H3c11B . . 0.98 ?
    C12B H1c12B . . 0.98 ?
    C12B H2c12B . . 0.98 ?
    C12B H3c12B . . 0.98 ?
loop_
    _geom_angle_atom_site_label_1
    _geom_angle_atom_site_label_2
    _geom_angle_atom_site_label_3
    _geom_angle_site_symmetry_1
    _geom_angle_site_symmetry_2
    _geom_angle_site_symmetry_3
    _geom_angle
    _geom_angle_publ_flag
    C2A C1A C6A . . . 121.84(11) ?
    C2A C1A C8A . . . 129.00(10) ?
    C6A C1A C8A . . . 109.16(10) ?
    C1A C2A H1c2A . . . 121.18 ?
    C1A C2A C3A . . . 117.65(11) ?
    H1c2A C2A C3A . . . 121.18 ?
    C2A C3A H1c3A . . . 119.65 ?
    C2A C3A C4A . . . 120.70(11) ?
    H1c3A C3A C4A . . . 119.65 ?
    C3A C4A H1c4A . . . 119.42 ?
    C3A C4A C5A . . . 121.16(11) ?
    H1c4A C4A C5A . . . 119.42 ?
    C4A C5A H1c5A . . . 120.93 ?
    C4A C5A C6A . . . 118.14(11) ?
    H1c5A C5A C6A . . . 120.93 ?
    C1A C6A C5A . . . 120.49(11) ?
    C1A C6A C7A . . . 108.80(10) ?
    C5A C6A C7A . . . 130.69(11) ?
    C6A C7A H1c7A . . . 109.47 ?
    C6A C7A H2c7A . . . 109.47 ?
    C6A C7A N1A . . . 103.12(9) ?
    H1c7A C7A H2c7A . . . 115.15 ?
    H1c7A C7A N1A . . . 109.47 ?
    H2c7A C7A N1A . . . 109.47 ?
    C7A N1A C8A . . . 111.93(9) ?
    C7A N1A C9A . . . 120.76(8) ?
    C8A N1A C9A . . . 124.82(9) ?
    C1A C8A N1A . . . 106.66(9) ?
    C1A C8A O1A . . . 126.18(10) ?
    N1A C8A O1A . . . 127.15(10) ?
    N1A C9A C10A . . . 110.67(9) ?
    N1A C9A C11A . . . 108.10(9) ?
    N1A C9A C12A . . . 108.61(9) ?
    C10A C9A C11A . . . 110.33(9) ?
    C10A C9A C12A . . . 108.60(9) ?
    C11A C9A C12A . . . 110.52(9) ?
    C9A C10A H1c10A . . . 109.47 ?
    C9A C10A H2c10A . . . 109.47 ?
    C9A C10A H3c10A . . . 109.47 ?
    H1c10A C10A H2c10A . . . 109.47 ?
    H1c10A C10A H3c10A . . . 109.47 ?
    H2c10A C10A H3c10A . . . 109.47 ?
    C9A C11A H1c11A . . . 109.47 ?
    C9A C11A H2c11A . . . 109.47 ?
    C9A C11A H3c11A . . . 109.47 ?
    H1c11A C11A H2c11A . . . 109.47 ?
    H1c11A C11A H3c11A . . . 109.47 ?
    H2c11A C11A H3c11A . . . 109.47 ?
    C9A C12A H1c12A . . . 109.47 ?
    C9A C12A H2c12A . . . 109.47 ?
    C9A C12A H3c12A . . . 109.47 ?
    H1c12A C12A H2c12A . . . 109.47 ?
    H1c12A C12A H3c12A . . . 109.47 ?
    H2c12A C12A H3c12A . . . 109.47 ?
    C2B C1B C6B . . . 121.57(10) ?
    C2B C1B C8B . . . 129.36(10) ?
    C6B C1B C8B . . . 108.99(9) ?
    C1B C2B H1c2B . . . 121.12 ?
    C1B C2B C3B . . . 117.76(11) ?
    H1c2B C2B C3B . . . 121.12 ?
    C2B C3B H1c3B . . . 119.52 ?
    C2B C3B C4B . . . 120.95(11) ?
    H1c3B C3B C4B . . . 119.52 ?
    C3B C4B H1c4B . . . 119.63 ?
    C3B C4B C5B . . . 120.75(11) ?
    H1c4B C4B C5B . . . 119.63 ?
    C4B C5B H1c5B . . . 120.81 ?
    C4B C5B C6B . . . 118.39(12) ?
    H1c5B C5B C6B . . . 120.81 ?
    C1B C6B C5B . . . 120.57(11) ?
    C1B C6B C7B . . . 108.98(10) ?
    C5B C6B C7B . . . 130.36(11) ?
    C6B C7B H1c7B . . . 109.47 ?
    C6B C7B H2c7B . . . 109.47 ?
    C6B C7B N1B . . . 102.80(9) ?
    H1c7B C7B H2c7B . . . 115.41 ?
    H1c7B C7B N1B . . . 109.47 ?
    H2c7B C7B N1B . . . 109.47 ?
    C7B N1B C8B . . . 112.69(9) ?
    C7B N1B C9B . . . 122.65(9) ?
    C8B N1B C9B . . . 124.60(9) ?
    C1B C8B N1B . . . 106.42(9) ?
    C1B C8B O1B . . . 126.51(10) ?
    N1B C8B O1B . . . 127.06(10) ?
    N1B C9B C10B . . . 109.45(9) ?
    N1B C9B C11B . . . 108.75(9) ?
    N1B C9B C12B . . . 109.35(9) ?
    C10B C9B C11B . . . 110.88(10) ?
    C10B C9B C12B . . . 108.42(9) ?
    C11B C9B C12B . . . 109.97(9) ?
    C9B C10B H1c10B . . . 109.47 ?
    C9B C10B H2c10B . . . 109.47 ?
    C9B C10B H3c10B . . . 109.47 ?
    H1c10B C10B H2c10B . . . 109.47 ?
    H1c10B C10B H3c10B . . . 109.47 ?
    H2c10B C10B H3c10B . . . 109.47 ?
    C9B C11B H1c11B . . . 109.47 ?
    C9B C11B H2c11B . . . 109.47 ?
    C9B C11B H3c11B . . . 109.47 ?
    H1c11B C11B H2c11B . . . 109.47 ?
    H1c11B C11B H3c11B . . . 109.47 ?
    H2c11B C11B H3c11B . . . 109.47 ?
    C9B C12B H1c12B . . . 109.47 ?
    C9B C12B H2c12B . . . 109.47 ?
    C9B C12B H3c12B . . . 109.47 ?
    H1c12B C12B H2c12B . . . 109.47 ?
    H1c12B C12B H3c12B . . . 109.47 ?
    H2c12B C12B H3c12B . . . 109.47 ?
loop_
    _geom_torsion_atom_site_label_1
    _geom_torsion_atom_site_label_2
    _geom_torsion_atom_site_label_3
    _geom_torsion_atom_site_label_4
    _geom_torsion_site_symmetry_1
    _geom_torsion_site_symmetry_2
    _geom_torsion_site_symmetry_3
    _geom_torsion_site_symmetry_4
    _geom_torsion
    _geom_torsion_publ_flag
    C9A N1A C8A C1A . . . . -168.13(9) no
    C7A N1A C9A C10A . . . . 151.25(10) no
    C8A N1A C7A C6A . . . . 5.02(12) no
    C9A N1A C7A C6A . . . . 167.96(9) no
    C7A N1A C8A O1A . . . . 174.11(11) no
    C9A N1A C8A O1A . . . . 11.99(17) no
    C7A N1A C8A C1A . . . . -6.01(12) no
    C7A N1A C9A C11A . . . . -87.82(12) no
    C8A N1A C9A C11A . . . . 72.82(12) no
    C8A N1A C9A C10A . . . . -48.11(13) no
    C8A N1A C9A C12A . . . . -167.23(10) no
    C7A N1A C9A C12A . . . . 32.13(13) no
    C8A C1A C2A C3A . . . . 178.57(11) no
    C6A C1A C2A C3A . . . . -1.08(17) no
    C2A C1A C8A O1A . . . . 4.84(19) no
    C2A C1A C8A N1A . . . . -175.05(11) no
    C6A C1A C8A O1A . . . . -175.47(11) no
    C2A C1A C6A C5A . . . . -0.26(18) no
    C2A C1A C6A C7A . . . . 178.20(10) no
    C8A C1A C6A C5A . . . . -179.98(11) no
    C8A C1A C6A C7A . . . . -1.52(13) no
    C6A C1A C8A N1A . . . . 4.64(12) no
    C1A C2A C3A C4A . . . . 1.77(18) no
    C2A C3A C4A C5A . . . . -1.17(19) no
    C3A C4A C5A C6A . . . . -0.21(19) no
    C4A C5A C6A C1A . . . . 0.91(18) no
    C4A C5A C6A C7A . . . . -177.17(12) no
    C5A C6A C7A N1A . . . . 176.34(12) no
    C1A C6A C7A N1A . . . . -1.91(12) no
    C9B N1B C8B C1B . . . . 179.36(9) no
    C7B N1B C9B C10B . . . . 129.76(11) no
    C8B N1B C7B C6B . . . . 3.02(12) no
    C9B N1B C7B C6B . . . . -179.88(9) no
    C7B N1B C8B O1B . . . . 176.92(10) no
    C9B N1B C8B O1B . . . . -0.12(17) no
    C7B N1B C8B C1B . . . . -3.60(12) no
    C7B N1B C9B C11B . . . . -108.96(11) no
    C8B N1B C9B C11B . . . . 67.79(13) no
    C8B N1B C9B C10B . . . . -53.48(14) no
    C8B N1B C9B C12B . . . . -172.11(10) no
    C7B N1B C9B C12B . . . . 11.13(14) no
    C8B C1B C2B C3B . . . . 176.12(11) no
    C6B C1B C2B C3B . . . . -0.36(17) no
    C2B C1B C8B O1B . . . . 5.40(19) no
    C2B C1B C8B N1B . . . . -174.09(11) no
    C6B C1B C8B O1B . . . . -177.77(11) no
    C2B C1B C6B C5B . . . . -0.84(17) no
    C2B C1B C6B C7B . . . . 176.23(10) no
    C8B C1B C6B C5B . . . . -177.96(10) no
    C8B C1B C6B C7B . . . . -0.89(12) no
    C6B C1B C8B N1B . . . . 2.75(12) no
    C1B C2B C3B C4B . . . . 1.09(18) no
    C2B C3B C4B C5B . . . . -0.63(19) no
    C3B C4B C5B C6B . . . . -0.57(19) no
    C4B C5B C6B C1B . . . . 1.29(18) no
    C4B C5B C6B C7B . . . . -175.08(12) no
    C5B C6B C7B N1B . . . . 175.55(12) no
    C1B C6B C7B N1B . . . . -1.15(12) no
loop_
    _geom_hbond_atom_site_label_D
    _geom_hbond_atom_site_label_H
    _geom_hbond_atom_site_label_A
    _geom_hbond_site_symmetry_D
    _geom_hbond_site_symmetry_H
    _geom_hbond_site_symmetry_A
    _geom_hbond_distance_DH
    _geom_hbond_distance_HA
    _geom_hbond_distance_DA
    _geom_hbond_angle_DHA
    _geom_hbond_publ_flag
    C7A H2c7A O1A . . 1_455 0.99 2.51 3.4389(14) 157 yes
    C10A H1c10A O1A . . . 0.98 2.34 2.9149(12) 117 yes
    C4B H1c4B O1A . . 4_455 0.95 2.39 3.3237(15) 167 yes
    C10B H2c1B O1B . . . 0.98 2.42 3.0171(15) 119 yes
_iucr_refine_instructions_details
;
#m40
   58    0    0    1
 4.558395 0.000000 0.000000 0.000000 0.000000 0.000000      100000
 0.000000 0.000000                                          00
 0.000000 0.000000 0.000000 0.000000 0.000000 0.000000      000000
 0.185270 0.000000 0.000000 0.000000 0.000000 0.000000      100000
C1a       1  2     1.000000 1.058725 0.416906 0.889359
 0.022886 0.021141 0.018685-0.001892-0.001939-0.003632      0111111111
C2a       1  2     1.000000 1.208640 0.385185 0.913616
 0.025445 0.021258 0.027652 0.000878 0.000863-0.004235      0111111111
H1c2A     2  1     1.000000 1.346861 0.384309 0.873912
 0.029748 0.000000 0.000000 0.000000 0.000000 0.000000      0000000000
C3a       1  2     1.000000 1.148954 0.355009 0.997609
 0.036079 0.020077 0.027527 0.003497-0.002023-0.002453      0111111111
H1c3A     2  1     1.000000 1.249274 0.333402 1.017930
 0.033577 0.000000 0.000000 0.000000 0.000000 0.000000      0000000000
C4a       1  2     1.000000 0.943080 0.355994 1.052716
 0.040391 0.023096 0.021629-0.002247 0.001038 0.000450      0111111111
H1c4A     2  1     1.000000 0.904144 0.334728 1.108911
 0.034052 0.000000 0.000000 0.000000 0.000000 0.000000      0000000000
C5a       1  2     1.000000 0.794102 0.387500 1.026891
 0.029398 0.030553 0.021803-0.003120 0.003769 0.001459      0111111111
H1c5A     2  1     1.000000 0.653838 0.388023 1.064380
 0.032615 0.000000 0.000000 0.000000 0.000000 0.000000      0000000000
C6a       1  2     1.000000 0.855833 0.418240 0.944708
 0.023350 0.026308 0.017596-0.001179-0.000946-0.000567      0111111111
C7a       1  2     1.000000 0.737551 0.456614 0.902896
 0.021036 0.031643 0.021917 0.001288 0.003541 0.005160      0111111111
H1c7a     2  1     1.000000 0.710928 0.473925 0.977636
 0.029753 0.000000 0.000000 0.000000 0.000000 0.000000      0000000000
H2c7a     2  1     1.000000 0.603511 0.449372 0.850811
 0.029753 0.000000 0.000000 0.000000 0.000000 0.000000      0000000000
N1a       3  2     1.000000 0.898425 0.476845 0.822947
 0.019343 0.022820 0.018332 0.001239 0.000758 0.001343      0111111111
C8a       1  2     1.000000 1.081306 0.453170 0.806886
 0.019889 0.021424 0.019008-0.002298-0.000509-0.003707      0111111111
O1a       4  2     1.000000 1.236189 0.460306 0.737713
 0.023583 0.026223 0.032043-0.000657 0.009134 0.001199      0111111111
C9a       1  2     1.000000 0.831286 0.512330 0.741104
 0.021805 0.021560 0.018638 0.000934-0.001911 0.001691      0111111111
C10a      1  2     1.000000 1.028287 0.540692 0.721841
 0.026105 0.022093 0.029322-0.003281-0.003246 0.001646      0111111111
H1c10a    2  1     1.000000 1.138881 0.526448 0.672735
 0.038932 0.000000 0.000000 0.000000 0.000000 0.000000      0000000000
H2c10a    2  1     1.000000 1.094491 0.548562 0.804426
 0.038932 0.000000 0.000000 0.000000 0.000000 0.000000      0000000000
H3c10a    2  1     1.000000 0.977748 0.565243 0.676015
 0.038932 0.000000 0.000000 0.000000 0.000000 0.000000      0000000000
C11a      1  2     1.000000 0.742387 0.495673 0.613882
 0.028906 0.029929 0.020674-0.004935-0.004353 0.001308      0111111111
H1c11a    2  1     1.000000 0.610011 0.479131 0.626943
 0.039965 0.000000 0.000000 0.000000 0.000000 0.000000      0000000000
H2c11a    2  1     1.000000 0.704256 0.518517 0.557074
 0.039965 0.000000 0.000000 0.000000 0.000000 0.000000      0000000000
H3c11a    2  1     1.000000 0.855888 0.478690 0.576052
 0.039965 0.000000 0.000000 0.000000 0.000000 0.000000      0000000000
C12a      1  2     1.000000 0.651688 0.536391 0.806607
 0.028702 0.027833 0.027706 0.006760 0.000429 0.000839      0111111111
H1c12a    2  1     1.000000 0.707293 0.544869 0.890941
 0.042148 0.000000 0.000000 0.000000 0.000000 0.000000      0000000000
H2c12a    2  1     1.000000 0.611984 0.560649 0.756188
 0.042148 0.000000 0.000000 0.000000 0.000000 0.000000      0000000000
H3c12a    2  1     1.000000 0.520623 0.519082 0.814695
 0.042148 0.000000 0.000000 0.000000 0.000000 0.000000      0000000000
C1b       1  2     1.000000 0.935027 0.168357 0.845500
 0.022141 0.018794 0.018878-0.002161-0.000987-0.003213      0111111111
C2b       1  2     1.000000 1.095338 0.137964 0.860113
 0.026195 0.021190 0.024830 0.001393 0.002153-0.003704      0111111111
H1c2B     2  1     1.000000 1.220060 0.137301 0.808191
 0.028849 0.000000 0.000000 0.000000 0.000000 0.000000      0000000000
C3b       1  2     1.000000 1.066841 0.108709 0.952954
 0.036937 0.019986 0.029485 0.005296 0.000360-0.001117      0111111111
H1c3b     2  1     1.000000 1.175008 0.087889 0.965950
 0.034593 0.000000 0.000000 0.000000 0.000000 0.000000      0000000000
C4b       1  2     1.000000 0.881508 0.109392 1.027643
 0.046313 0.019620 0.026387-0.000663 0.004799 0.002691      0111111111
H1c4b     2  1     1.000000 0.864377 0.088894 1.090217
 0.036821 0.000000 0.000000 0.000000 0.000000 0.000000      0000000000
C5b       1  2     1.000000 0.721869 0.139696 1.011519
 0.034318 0.024896 0.027085-0.003016 0.009486 0.001264      0111111111
H1c5b     2  1     1.000000 0.594989 0.140041 1.061777
 0.034258 0.000000 0.000000 0.000000 0.000000 0.000000      0000000000
C6b       1  2     1.000000 0.752194 0.169469 0.920189
 0.024182 0.020432 0.022037-0.002737 0.001001-0.002252      0111111111
C7b       1  2     1.000000 0.618873 0.207146 0.887970
 0.021322 0.024237 0.024196-0.000550 0.005068 0.002604      0111111111
H1c7b     2  1     1.000000 0.472526 0.199046 0.850699
 0.027770 0.000000 0.000000 0.000000 0.000000 0.000000      0000000000
H2c7b     2  1     1.000000 0.614963 0.225101 0.963283
 0.027770 0.000000 0.000000 0.000000 0.000000 0.000000      0000000000
N1b       3  2     1.000000 0.748709 0.226836 0.790783
 0.019297 0.021172 0.020592 0.001864 0.002762 0.002166      0111111111
C8b       1  2     1.000000 0.929171 0.204422 0.760146
 0.019844 0.020415 0.018937-0.001095 0.000184-0.003173      0111111111
O1b       4  2     1.000000 1.062562 0.212497 0.678570
 0.027012 0.026237 0.027143 0.002273 0.010697 0.002794      0111111111
C9b       1  2     1.000000 0.680688 0.266162 0.728883
 0.022001 0.019526 0.023320 0.002329 0.000921 0.002401      0111111111
C10b      1  2     1.000000 0.875609 0.295858 0.734209
 0.027827 0.022709 0.038994-0.001607 0.002783-0.000521      0111111111
H1c10b    2  1     1.000000 0.931540 0.298755 0.822062
 0.044707 0.000000 0.000000 0.000000 0.000000 0.000000      0000000000
H2c10b    2  1     1.000000 0.993636 0.285303 0.682254
 0.044707 0.000000 0.000000 0.000000 0.000000 0.000000      0000000000
H3c10b    2  1     1.000000 0.826834 0.322588 0.701730
 0.044707 0.000000 0.000000 0.000000 0.000000 0.000000      0000000000
C11b      1  2     1.000000 0.604839 0.257448 0.592105
 0.036029 0.028238 0.026795 0.001963-0.006051 0.003972      0111111111
H1c11b    2  1     1.000000 0.473875 0.239760 0.591040
 0.045819 0.000000 0.000000 0.000000 0.000000 0.000000      0000000000
H2c11b    2  1     1.000000 0.724073 0.243737 0.548356
 0.045819 0.000000 0.000000 0.000000 0.000000 0.000000      0000000000
H3c11b    2  1     1.000000 0.567854 0.283251 0.549073
 0.045819 0.000000 0.000000 0.000000 0.000000 0.000000      0000000000
C12b      1  2     1.000000 0.491509 0.285105 0.800335
 0.029245 0.028413 0.037856 0.008809 0.008068 0.004736      0111111111
H1c12b    2  1     1.000000 0.366950 0.265921 0.800773
 0.047490 0.000000 0.000000 0.000000 0.000000 0.000000      0000000000
H2c12b    2  1     1.000000 0.443891 0.310544 0.758456
 0.047490 0.000000 0.000000 0.000000 0.000000 0.000000      0000000000
H3c12b    2  1     1.000000 0.542212 0.291011 0.887656
 0.047490 0.000000 0.000000 0.000000 0.000000 0.000000      0000000000
----------------------------   s.u. block   ----------------------------
 0.007740 0.000000 0.000000 0.000000 0.000000 0.000000
 0.000000 0.000000
 0.000000 0.000000 0.000000 0.000000 0.000000 0.000000
 0.028677 0.000000 0.000000 0.000000 0.000000 0.000000
C1a                0.000000 0.000180 0.000034 0.000106
 0.000554 0.000551 0.000540 0.000421 0.000433 0.000438
C2a                0.000000 0.000192 0.000034 0.000112
 0.000592 0.000578 0.000631 0.000441 0.000480 0.000472
H1c2A              0.000000-0.100000-0.100000-0.100000
 0.000000 0.000000 0.000000 0.000000 0.000000 0.000000
C3a                0.000000 0.000210 0.000035 0.000117
 0.000670 0.000576 0.000634 0.000484 0.000520 0.000475
H1c3A              0.000000-0.100000-0.100000-0.100000
 0.000000 0.000000 0.000000 0.000000 0.000000 0.000000
C4a                0.000000 0.000213 0.000037 0.000117
 0.000693 0.000611 0.000597 0.000493 0.000509 0.000481
H1c4A              0.000000-0.100000-0.100000-0.100000
 0.000000 0.000000 0.000000 0.000000 0.000000 0.000000
C5a                0.000000 0.000204 0.000037 0.000113
 0.000626 0.000643 0.000594 0.000478 0.000484 0.000490
H1c5A              0.000000-0.100000-0.100000-0.100000
 0.000000 0.000000 0.000000 0.000000 0.000000 0.000000
C6a                0.000000 0.000184 0.000035 0.000106
 0.000562 0.000594 0.000547 0.000438 0.000439 0.000452
C7a                0.000000 0.000187 0.000036 0.000110
 0.000559 0.000630 0.000586 0.000447 0.000451 0.000482
H1c7a              0.000000-0.100000-0.100000-0.100000
 0.000000 0.000000 0.000000 0.000000 0.000000 0.000000
H2c7a              0.000000-0.100000-0.100000-0.100000
 0.000000 0.000000 0.000000 0.000000 0.000000 0.000000
N1a                0.000000 0.000145 0.000028 0.000086
 0.000457 0.000486 0.000466 0.000349 0.000359 0.000377
C8a                0.000000 0.000176 0.000033 0.000104
 0.000542 0.000546 0.000543 0.000408 0.000435 0.000434
O1a                0.000000 0.000129 0.000024 0.000080
 0.000417 0.000436 0.000470 0.000320 0.000351 0.000354
C9a                0.000000 0.000174 0.000033 0.000103
 0.000540 0.000553 0.000547 0.000421 0.000430 0.000442
C10a               0.000000 0.000191 0.000034 0.000119
 0.000591 0.000578 0.000632 0.000447 0.000485 0.000481
H1c10a             0.000000-0.100000-0.100000-0.100000
 0.000000 0.000000 0.000000 0.000000 0.000000 0.000000
H2c10a             0.000000-0.100000-0.100000-0.100000
 0.000000 0.000000 0.000000 0.000000 0.000000 0.000000
H3c10a             0.000000-0.100000-0.100000-0.100000
 0.000000 0.000000 0.000000 0.000000 0.000000 0.000000
C11a               0.000000 0.000200 0.000036 0.000110
 0.000607 0.000629 0.000585 0.000472 0.000474 0.000488
H1c11a             0.000000-0.100000-0.100000-0.100000
 0.000000 0.000000 0.000000 0.000000 0.000000 0.000000
H2c11a             0.000000-0.100000-0.100000-0.100000
 0.000000 0.000000 0.000000 0.000000 0.000000 0.000000
H3c11a             0.000000-0.100000-0.100000-0.100000
 0.000000 0.000000 0.000000 0.000000 0.000000 0.000000
C12a               0.000000 0.000199 0.000037 0.000117
 0.000624 0.000637 0.000643 0.000479 0.000498 0.000504
H1c12a             0.000000-0.100000-0.100000-0.100000
 0.000000 0.000000 0.000000 0.000000 0.000000 0.000000
H2c12a             0.000000-0.100000-0.100000-0.100000
 0.000000 0.000000 0.000000 0.000000 0.000000 0.000000
H3c12a             0.000000-0.100000-0.100000-0.100000
 0.000000 0.000000 0.000000 0.000000 0.000000 0.000000
C1b                0.000000 0.000179 0.000033 0.000105
 0.000548 0.000538 0.000540 0.000406 0.000437 0.000426
C2b                0.000000 0.000195 0.000034 0.000112
 0.000588 0.000558 0.000599 0.000437 0.000466 0.000468
H1c2B              0.000000-0.100000-0.100000-0.100000
 0.000000 0.000000 0.000000 0.000000 0.000000 0.000000
C3b                0.000000 0.000215 0.000035 0.000119
 0.000680 0.000577 0.000657 0.000489 0.000526 0.000488
H1c3b              0.000000-0.100000-0.100000-0.100000
 0.000000 0.000000 0.000000 0.000000 0.000000 0.000000
C4b                0.000000 0.000221 0.000036 0.000124
 0.000742 0.000580 0.000640 0.000503 0.000544 0.000491
H1c4b              0.000000-0.100000-0.100000-0.100000
 0.000000 0.000000 0.000000 0.000000 0.000000 0.000000
C5b                0.000000 0.000212 0.000036 0.000118
 0.000658 0.000605 0.000635 0.000486 0.000515 0.000501
H1c5b              0.000000-0.100000-0.100000-0.100000
 0.000000 0.000000 0.000000 0.000000 0.000000 0.000000
C6b                0.000000 0.000186 0.000034 0.000109
 0.000564 0.000560 0.000579 0.000426 0.000454 0.000446
C7b                0.000000 0.000185 0.000034 0.000110
 0.000544 0.000584 0.000597 0.000426 0.000457 0.000460
H1c7b              0.000000-0.100000-0.100000-0.100000
 0.000000 0.000000 0.000000 0.000000 0.000000 0.000000
H2c7b              0.000000-0.100000-0.100000-0.100000
 0.000000 0.000000 0.000000 0.000000 0.000000 0.000000
N1b                0.000000 0.000147 0.000028 0.000089
 0.000446 0.000473 0.000468 0.000355 0.000361 0.000376
C8b                0.000000 0.000175 0.000033 0.000104
 0.000529 0.000543 0.000542 0.000414 0.000436 0.000432
O1b                0.000000 0.000131 0.000024 0.000079
 0.000422 0.000431 0.000443 0.000314 0.000350 0.000341
C9b                0.000000 0.000177 0.000033 0.000107
 0.000553 0.000546 0.000585 0.000416 0.000447 0.000445
C10b               0.000000 0.000198 0.000036 0.000130
 0.000618 0.000597 0.000728 0.000470 0.000534 0.000530
H1c10b             0.000000-0.100000-0.100000-0.100000
 0.000000 0.000000 0.000000 0.000000 0.000000 0.000000
H2c10b             0.000000-0.100000-0.100000-0.100000
 0.000000 0.000000 0.000000 0.000000 0.000000 0.000000
H3c10b             0.000000-0.100000-0.100000-0.100000
 0.000000 0.000000 0.000000 0.000000 0.000000 0.000000
C11b               0.000000 0.000214 0.000037 0.000119
 0.000685 0.000653 0.000654 0.000502 0.000532 0.000511
H1c11b             0.000000-0.100000-0.100000-0.100000
 0.000000 0.000000 0.000000 0.000000 0.000000 0.000000
H2c11b             0.000000-0.100000-0.100000-0.100000
 0.000000 0.000000 0.000000 0.000000 0.000000 0.000000
H3c11b             0.000000-0.100000-0.100000-0.100000
 0.000000 0.000000 0.000000 0.000000 0.000000 0.000000
C12b               0.000000 0.000205 0.000038 0.000129
 0.000635 0.000632 0.000729 0.000492 0.000543 0.000549
H1c12b             0.000000-0.100000-0.100000-0.100000
 0.000000 0.000000 0.000000 0.000000 0.000000 0.000000
H2c12b             0.000000-0.100000-0.100000-0.100000
 0.000000 0.000000 0.000000 0.000000 0.000000 0.000000
H3c12b             0.000000-0.100000-0.100000-0.100000
 0.000000 0.000000 0.000000 0.000000 0.000000 0.000000
--------------------------   Saved points   ----------------------------
    0
--------------------------   Fourier maxima   --------------------------
    1    1    1
max1      1  1     1.000000 0.134527 0.404601 0.906204      000  0  0  0
     0.19     0.09
max2      1  1     1.000000 0.186427 0.595650 0.030549      000  0  0  0
     0.14     0.09
max3      1  1     1.000000 0.037221 0.157053 0.869840      000  0  0  0
     0.15     0.08
max4      1  1     1.000000 0.049435 0.244367 0.656941      000  0  0  0
     0.09     0.07
max5      1  1     1.000000 0.218415 0.254122 0.262821      000  0  0  0
     0.21     0.07
max6      1  1     1.000000 0.006746 0.118722 0.020496      000  0  0  0
     0.13     0.07
max7      1  1     1.000000 0.168458 0.672007 0.903051      000  0  0  0
     0.11     0.07
max8      1  1     1.000000 0.212945 0.345239 0.445483      000  0  0  0
     0.14     0.07
max9      1  1     1.000000 0.046929 0.712829 0.618749      000  0  0  0
     0.15     0.06
max10     1  1     1.000000 0.084668 0.073227 0.290586      000  0  0  0
     0.13     0.06
max11     1  1     1.000000 0.221637 0.722303 0.260885      000  0  0  0
     0.12     0.06
max12     1  1     1.000000 0.218321 0.191109 0.670799      000  0  0  0
     0.08     0.06
max13     1  1     1.000000 0.253890 0.210582 0.698542      000  0  0  0
     0.07     0.06
max14     1  1     1.000000 0.055032 0.959966 0.714202      000  0  0  0
     0.10     0.06
max15     1  1     1.000000 0.177846 0.200228 0.751017      000  0  0  0
     0.09     0.06
max16     1  1     1.000000 0.073373 0.039977 0.382197      000  0  0  0
     0.13     0.06
max17     1  1     1.000000 0.131407 0.505390 0.216293      000  0  0  0
     0.19     0.06
max18     1  1     1.000000 0.166430 0.871906 0.965676      000  0  0  0
     0.12     0.06
max19     1  1     1.000000 0.067483 0.476379 0.263635      000  0  0  0
     0.16     0.06
max20     1  1     1.000000 0.205879 0.379001-0.002910      000  0  0  0
     0.11     0.06
max21     1  1     1.000000 0.223233 0.566364 0.074814      000  0  0  0
     0.13     0.06
max22     1  1     1.000000 0.160707 0.630085-0.006892      000  0  0  0
     0.11     0.06
max23     1  1     1.000000 0.262794 0.723443 0.792344      000  0  0  0
     0.07     0.06
max24     1  1     1.000000 0.254040 0.717495 0.794657      000  0  0  0
     0.07     0.06
max25     1  1     1.000000 0.018365 0.345416-0.008737      000  0  0  0
     0.11     0.06
max26     1  1     1.000000 0.024485 0.576148 0.047240      000  0  0  0
     0.12     0.06
max27     1  1     1.000000 0.068968 0.431065 0.844881      000  0  0  0
     0.16     0.06
max28     1  1     1.000000 0.240483 0.976938 0.274915      000  0  0  0
     0.17     0.06
max29     1  1     1.000000 0.138224 0.827231 0.097749      000  0  0  0
     0.12     0.06
max30     1  1     1.000000 0.151212 0.936794 0.726743      000  0  0  0
     0.10     0.05
max31     1  1     1.000000 0.157989 0.531918 0.681941      000  0  0  0
     0.13     0.05
max32     1  1     1.000000 0.095970 0.224493 0.261866      000  0  0  0
     0.15     0.05
max33     1  1     1.000000 0.215700 0.591892 0.508800      000  0  0  0
     0.08     0.05
max34     1  1     1.000000 0.080161 0.362194 0.066831      000  0  0  0
     0.11     0.05
max35     1  1     1.000000-0.015365 0.976535 0.350854      000  0  0  0
     0.08     0.05
max36     1  1     1.000000 0.075772 0.896934 0.039616      000  0  0  0
     0.13     0.05
max37     1  1     1.000000 0.070221 0.616032 0.936189      000  0  0  0
     0.08     0.05
max38     1  1     1.000000 0.200952 0.496689 0.321945      000  0  0  0
     0.13     0.05
max39     1  1     1.000000 0.138367 0.990551 0.725461      000  0  0  0
     0.07     0.05
max40     1  1     1.000000 0.134728 0.770010 0.189305      000  0  0  0
     0.10     0.05
max41     1  1     1.000000 0.180033 0.759830 0.734975      000  0  0  0
     0.10     0.05
max42     1  1     1.000000-0.004827 0.976010 0.303172      000  0  0  0
     0.09     0.05
max43     1  1     1.000000 0.183407 0.355145 0.007217      000  0  0  0
     0.09     0.05
max44     1  1     1.000000 0.126631 0.143737 0.073232      000  0  0  0
     0.06     0.05
max45     1  1     1.000000 0.060790 0.538251 0.215970      000  0  0  0
     0.14     0.05
max46     1  1     1.000000 0.019950 0.966078 0.798029      000  0  0  0
     0.07     0.05
max47     1  1     1.000000 0.060333 0.815992 0.197623      000  0  0  0
     0.14     0.05
max48     1  1     1.000000 0.110860 0.134574 0.921577      000  0  0  0
     0.09     0.05
max49     1  1     1.000000 0.172186 0.984866 0.800524      000  0  0  0
     0.08     0.05
max50     1  1     1.000000 0.172539 0.643119 0.470915      000  0  0  0
     0.06     0.05
--------------------------   Fourier minima   --------------------------
    1    1    1
min1      1  1     1.000000 0.134795 0.536064 0.050243      000  0  0  0
     0.11     0.08
min2      1  1     1.000000 0.213814 0.793640 0.183050      000  0  0  0
     0.12     0.08
min3      1  1     1.000000 0.130240 0.313529 0.315093      000  0  0  0
     0.11     0.07
min4      1  1     1.000000 0.102643 0.415535 0.790447      000  0  0  0
     0.10     0.07
min5      1  1     1.000000 0.079507 0.540451 0.133309      000  0  0  0
     0.11     0.07
------------------------------------------------------------------------
------------------------------------------------------------------------
#m50
Version Jana2006
title abs_2016_ludvik_8_tyc_1 in p2(1)/n
cell 6.044 32.6938 10.5679 90 92.266 90
esdcell 0.0001 0.0006 0.0002 0 0.002 0
spgroup P21/n 14 22
lattice P
symmetry x y z
symmetry -x+1/2 y+1/2 -z+1/2
symmetry -x -y -z
symmetry x+1/2 -y+1/2 z+1/2
unitsnumb 8
chemform C12 H15 N1 O1
formtab -62
atom C atradius 0.77 color 128073041
atom H atradius 0.46 color 255204204
atom N atradius 0.74 color 176185230
atom O atradius 0.74 color 254003000
roundmethod 1
end
*******************************************************************************
#234567890#234567890#234567890#234567890#234567890#234567890#234567890#234567890
contour
end contour
dist
  angles 1 lsttype 1 dmax 1.7
  plane C1a C2a C3a C4a C5a C6a C7a C8a N1a
  plane C1b C2b C3b C4b C5b C6b C7b C8b N1b
  plane C1a C2a C3a C4a C5a C6a
  plane C1b C2b C3b C4b C5b C6b
  plane C1a C6a C7a C8a N1a
  plane C1b C6b C7b C8b N1b
end dist
fourier
  maptype 6 positive 50 negative 5
end fourier
refine
  fsquare 1 badref 10
  iext 1 itypex 1 idistr 2 radius 0.01
  keep hydro triang C2a 2 1 C3a C1a 0.95 H1c2A
  keep ADP riding C2a 1.2 H1c2A
  keep hydro triang C3a 2 1 C2a C4a 0.95 H1c3A
  keep ADP riding C3a 1.2 H1c3A
  keep hydro triang C4a 2 1 C5a C3a 0.95 H1c4A
  keep ADP riding C4a 1.2 H1c4A
  keep hydro triang C5a 2 1 C4a C6a 0.95 H1c5A
  keep ADP riding C5a 1.2 H1c5A
  keep hydro triang C2b 2 1 C3b C1b 0.95 H1c2B
  keep ADP riding C2b 1.2 H1c2B
  keep hydro triang C3b 2 1 C2b C4b 0.95 H1c3b
  keep ADP riding C3b 1.2 H1c3b
  keep hydro triang C4b 2 1 C5b C3b 0.95 H1c4b
  keep ADP riding C4b 1.2 H1c4b
  keep hydro triang C5b 2 1 C6b C4b 0.95 H1c5b
  keep ADP riding C5b 1.2 H1c5b
  keep hydro tetrahed C7a 2 2 N1a C6a 0.99 H2c7a H1c7a
  keep ADP riding C7a 1.2 H2c7a H1c7a
  keep hydro tetrahed C7b 2 2 N1b C6b 0.99 H1c7b H2c7b
  keep ADP riding C7b 1.2 H1c7b H2c7b
  keep hydro tetrahed C10a 1 3 C9a 0.98 H3c10a H2c10a H1c10a
  keep ADP riding C10a 1.5 H3c10a H2c10a H1c10a
  keep hydro tetrahed C11a 1 3 C9a 0.98 H2c11a H3c11a H1c11a
  keep ADP riding C11a 1.5 H2c11a H3c11a H1c11a
  keep hydro tetrahed C12a 1 3 C9a 0.98 H2c12a H3c12a H1c12a
  keep ADP riding C12a 1.5 H2c12a H3c12a H1c12a
  keep hydro tetrahed C10b 1 3 C9b 0.98 H3c10b H1c10b H2c10b
  keep ADP riding C10b 1.5 H3c10b H1c10b H2c10b
  keep hydro tetrahed C11b 1 3 C9b 0.98 H3c11b H2c11b H1c11b
  keep ADP riding C11b 1.5 H3c11b H2c11b H1c11b
  keep hydro tetrahed C12b 1 3 C9b 0.98 H2c12b H1c12b H3c12b
  keep ADP riding C12b 1.5 H2c12b H1c12b H3c12b
end refine
;
