# Supplementary material for: Crystal structure of 2-tert-butyl-2,3-di­hydro-1H-benzo[c]pyrrol-1-one
Source: Acta Crystallogr E Crystallogr Commun. 2017 Jul 17;73(Pt 8):1184–8. doi: 10.1107/S2056989017010337 (PMC5598845; doi:10.1107/S2056989017010337)
Supplement: Supplementary file 2 [file e-73-01184-Isup2.hkl]

#
# h,k,l, Fc-squared, Fo-squared, sigma(Fo-squared) and status flag
#
data_I
_shelx_title                             'abs_2016_ludvik_8_tyc_1 in p2(1)/n'
_shelx_refln_list_code                   4
_shelx_F_calc_maximum                    244.62
_exptl_crystal_F_000                     816
_reflns_d_resolution_high                ?

loop_
 _symmetry_equiv_pos_as_xyz
 'x, y, z'
 '-x+1/2, y+1/2, -z+1/2'
 '-x, -y, -z'
 'x+1/2, -y+1/2, z+1/2'

_cell_length_a                           6.04400(10)
_cell_length_b                           32.6938(6)
_cell_length_c                           10.5679(2)
_cell_angle_alpha                        90
_cell_angle_beta                         92.266(2)
_cell_angle_gamma                        90

_shelx_F_squared_multiplier              1.000

loop_
 _refln_index_h
 _refln_index_k
 _refln_index_l
 _refln_F_squared_calc
 _refln_F_squared_meas
 _refln_F_squared_sigma
 _refln_observed_status
   2   0   0  1028.00  1022.95    14.87 o
   4   0   0     6.60     5.28     1.62 o
   6   0   0  1342.90  1282.98    28.61 o
   1   1   0  2714.41  2465.70    19.43 o
   2   1   0   835.75   800.35     8.97 o
   3   1   0   306.36   370.84     7.71 o
   4   1   0    62.45    65.87     2.93 o
   5   1   0    56.67    71.61     4.00 o
   6   1   0     8.20     9.50     2.26 o
   7   1   0     7.32     7.51     1.28 o
   1   2   0  2515.66  2408.83    19.00 o
   2   2   0  2906.35  2762.89    21.89 o
   3   2   0   865.63   880.47    12.78 o
   4   2   0    25.62    18.02     2.12 o
   5   2   0    42.31    43.43     3.17 o
   6   2   0     6.38     5.80     2.04 <
   7   2   0    18.31    13.98     1.43 o
   1   3   0  5490.14  5230.46    43.27 o
   2   3   0   930.37   913.60    10.63 o
   3   3   0  1167.53  1226.23    15.69 o
   4   3   0   106.15   133.29     3.95 o
   5   3   0   271.55   295.05     6.79 o
   6   3   0   206.08   193.32     6.22 o
   7   3   0    93.65    89.92     3.16 o
   0   4   0  4552.72  4261.36    48.94 o
   1   4   0   550.54   471.68     5.70 o
   2   4   0    30.27    35.11     2.41 o
   3   4   0   412.19   417.97    10.01 o
   4   4   0    61.13    64.34     2.20 o
   5   4   0    52.26    48.26     2.83 o
   6   4   0     2.86    -0.18     1.91 <
   7   4   0    54.88    47.65     2.32 o
   1   5   0   408.02   420.06     6.23 o
   2   5   0    29.26    31.94     2.37 o
   3   5   0   520.10   535.04    11.56 o
   4   5   0   190.46   211.57     3.56 o
   5   5   0   563.00   534.82     9.62 o
   6   5   0   189.33   185.11     6.08 o
   7   5   0   207.54   229.12     5.21 o
   0   6   0   107.64    90.51     3.63 o
   1   6   0    43.23    43.53     2.02 o
   2   6   0   326.78   329.20     6.98 o
   3   6   0    46.06    42.45     3.51 o
   4   6   0    53.10    59.16     1.91 o
   5   6   0   103.00   114.96     5.28 o
   6   6   0    57.44    49.98     3.30 o
   7   6   0    19.10    20.29     1.61 o
   1   7   0   909.53   872.27    10.44 o
   2   7   0  2495.17  2524.31    31.46 o
   3   7   0     3.21     5.99     1.95 o
   4   7   0   562.10   552.91     6.42 o
   5   7   0   355.56   351.71     9.26 o
   6   7   0    15.94    20.45     2.32 o
   7   7   0    33.53    34.47     1.93 o
   0   8   0  2196.55  1950.04    27.37 o
   1   8   0  1979.68  1980.86    17.12 o
   2   8   0  2913.82  2919.03    35.27 o
   3   8   0   196.98   229.31     6.88 o
   4   8   0    16.72    20.40     1.47 o
   5   8   0   176.48   171.16     5.10 o
   6   8   0    22.17    25.60     2.56 o
   7   8   0    82.83    87.20     3.97 o
   1   9   0  4215.91  4135.08    36.01 o
   2   9   0  1030.25  1088.98    17.84 o
   3   9   0   930.74   971.10    15.10 o
   4   9   0   853.96   811.06     8.54 o
   5   9   0    65.56    70.81     2.83 o
   6   9   0    16.34     9.17     1.89 o
   7   9   0     2.79     6.43     1.49 o
   0  10   0     8.15    17.71     2.51 o
   1  10   0    18.05    13.17     1.73 o
   2  10   0   888.60   938.87    16.42 o
   3  10   0  2273.36  2373.46    20.98 o
   4  10   0   235.08   246.82     4.43 o
   5  10   0   544.76   555.93     8.38 o
   6  10   0    37.13    32.88     2.70 o
   1  11   0     5.87     8.94     1.79 o
   2  11   0   541.02   552.46    14.19 o
   3  11   0   302.63   350.36     5.25 o
   4  11   0     2.24     0.56     1.17 <
   5  11   0     0.32     0.00     1.19 <
   6  11   0   132.08   123.45     4.68 o
   0  12   0 13670.00 13363.10   153.52 o
   1  12   0   129.69   139.51     4.57 o
   2  12   0   283.79   312.81    10.67 o
   3  12   0   246.72   244.57     4.40 o
   4  12   0    24.60    21.51     1.56 o
   5  12   0    84.43    70.06     2.33 o
   6  12   0    92.23    96.26     4.03 o
   1  13   0    35.96    49.10     2.92 o
   2  13   0  1354.37  1495.97    27.62 o
   3  13   0     1.18     0.15     1.04 <
   4  13   0    52.67    56.64     2.28 o
   5  13   0   129.95   124.85     3.10 o
   6  13   0    25.30    31.48     2.52 o
   0  14   0     3.29     6.22     2.47 <
   1  14   0     3.78     1.86     1.54 <
   2  14   0  1348.89  1379.04    29.81 o
   3  14   0   233.85   272.58     4.96 o
   4  14   0    81.73    71.34     2.62 o
   5  14   0   225.67   250.63     4.40 o
   6  14   0    23.23    27.01     2.67 o
   1  15   0   395.05   452.79     9.46 o
   2  15   0    31.21    38.44     1.80 o
   3  15   0   924.28   947.73    10.45 o
   4  15   0    39.23    29.78     1.82 o
   5  15   0     1.15     2.59     1.04 <
   6  15   0    10.90    11.82     1.50 o
   0  16   0  5832.63  5969.14    78.46 o
   1  16   0   629.55   629.83    11.79 o
   2  16   0   307.72   328.69     5.27 o
   3  16   0    33.26    45.19     2.18 o
   4  16   0    14.78    13.62     1.54 o
   5  16   0   116.07   109.43     2.90 o
   6  16   0    23.57    19.29     1.67 o
   1  17   0  1329.41  1449.65    20.21 o
   2  17   0    26.68    34.99     1.54 o
   3  17   0   431.98   443.82     6.96 o
   4  17   0    58.17    64.47     2.70 o
   5  17   0   226.01   234.32     4.24 o
   6  17   0     0.16     1.28     1.06 <
   0  18   0    54.02    61.15     3.96 o
   1  18   0   281.67   264.57     3.63 o
   2  18   0   464.14   492.54     5.85 o
   3  18   0    28.32    39.07     2.22 o
   4  18   0  1122.70  1185.64    12.32 o
   5  18   0   186.16   214.24     4.00 o
   6  18   0    52.88    57.85     2.45 o
   1  19   0   758.05   744.78     7.87 o
   2  19   0    32.29    41.07     1.74 o
   3  19   0   455.30   464.32     7.40 o
   4  19   0    10.46     3.82     1.11 o
   5  19   0     6.13     6.36     1.28 o
   6  19   0     2.72     4.05     1.04 o
   0  20   0   345.71   286.46     6.13 o
   1  20   0     5.64    14.51     1.32 o
   2  20   0   152.69   147.18     3.26 o
   3  20   0   154.33   156.89     4.32 o
   4  20   0    60.40    59.36     2.31 o
   5  20   0   114.16   124.49     3.31 o
   6  20   0    16.94    15.85     1.71 o
   1  21   0   581.29   588.18     7.56 o
   2  21   0    11.24    12.52     1.32 o
   3  21   0   930.40   864.84    11.02 o
   4  21   0    23.62    26.71     1.69 o
   5  21   0     0.73     1.73     1.35 <
   6  21   0    42.45    34.76     2.10 o
   0  22   0     1.87     1.32     1.39 <
   1  22   0   257.63   231.91     4.68 o
   2  22   0   739.02   759.28     8.99 o
   3  22   0    18.09    22.29     1.81 o
   4  22   0   814.05   733.46     9.30 o
   5  22   0   346.23   337.99     5.39 o
   1  23   0     2.87     5.47     1.27 o
   2  23   0   864.99   886.57    11.11 o
   3  23   0     3.35     2.99     1.56 <
   4  23   0   122.48   137.21     3.66 o
   5  23   0    42.01    41.07     1.86 o
   0  24   0  1437.91  1410.09    20.21 o
   1  24   0   103.66   115.97     3.70 o
   2  24   0    78.72    77.11     3.26 o
   3  24   0     0.88    -0.49     1.17 <
   4  24   0   107.60   111.20     3.28 o
   5  24   0    15.91    21.54     1.62 o
   1  25   0    98.50    86.60     3.20 o
   2  25   0   220.01   207.01     5.22 o
   3  25   0   170.90   177.77     4.85 o
   4  25   0    34.67    33.49     2.25 o
   5  25   0     0.59     2.18     1.16 <
   0  26   0   100.57    99.95     4.33 o
   1  26   0    30.59    28.87     2.26 o
   2  26   0  1107.44  1118.61    13.38 o
   3  26   0   535.92   495.70     8.48 o
   4  26   0   249.14   250.88     5.55 o
   5  26   0   258.88   260.12     6.93 o
   1  27   0    30.77    28.11     2.32 o
   2  27   0     6.60     6.24     1.55 o
   3  27   0    37.82    29.48     2.27 o
   4  27   0     4.84     4.72     1.50 o
   5  27   0   136.93   157.46     5.01 o
   0  28   0  1554.30  1689.98    21.64 o
   1  28   0    82.24    79.43     3.70 o
   2  28   0    26.19    26.49     1.80 o
   3  28   0   141.34   130.60     4.05 o
   4  28   0    50.31    56.70     2.89 o
   5  28   0    54.92    69.73     4.69 o
   1  29   0   703.88   695.37    10.68 o
   2  29   0   327.98   354.12     6.38 o
   3  29   0     9.45    11.92     1.94 o
   4  29   0   113.51   101.83     4.44 o
   0  30   0    31.73    33.38     2.69 o
   1  30   0    37.97    38.71     2.34 o
   2  30   0   167.42   177.92     4.38 o
   3  30   0     4.95     4.45     1.53 <
   4  30   0    21.40    14.69     2.16 o
   1  31   0   108.31   119.83     3.62 o
   2  31   0     2.36     4.60     1.41 o
   3  31   0   336.69   320.49     7.17 o
   4  31   0   151.81   154.42     5.29 o
   0  32   0  4236.12  4300.38    55.62 o
   1  32   0   244.09   244.76     5.13 o
   2  32   0    29.75    29.72     2.08 o
   3  32   0     1.00     2.42     2.66 <
   4  32   0    90.54    97.98     3.92 o
   1  33   0    28.56    24.57     1.84 o
   2  33   0     2.88     3.38     1.19 <
   3  33   0     2.12     1.17     1.46 <
   0  34   0   148.55   153.36     6.26 o
   1  34   0    38.74    41.17     2.40 o
   2  34   0     3.38     2.71     1.46 <
   3  34   0    22.36    19.71     1.91 o
   1  35   0    68.02    71.00     2.55 o
   2  35   0    12.26    13.84     1.93 o
   3  35   0    20.30    14.83     2.50 o
   0  36   0   129.62   128.71     5.32 o
   1  36   0   322.80   305.81     5.76 o
   2  36   0     6.46     9.39     1.36 o
   1  37   0   297.06   306.15     7.72 o
   2  37   0    34.14    41.02     3.68 o
   0  38   0    94.70    94.18     5.43 o
   1  38   0     2.09     1.28     1.17 <
  -7   0   1   360.99   384.38    10.44 o
  -5   0   1  1628.45  1566.17    33.80 o
  -3   0   1  1233.37  1339.95    24.68 o
  -1   0   1 35033.50 34483.30   528.93 o
   1   0   1   208.64   255.93     5.04 o
   3   0   1   126.44   121.69    12.02 o
   5   0   1   117.75   108.25     6.83 o
   7   0   1     0.21     2.06     1.44 <
  -7   1   1    80.54    75.20     3.01 o
  -6   1   1   137.30   136.99     5.35 o
  -5   1   1   969.04   911.93    16.36 o
  -4   1   1   102.41   113.02     3.09 o
  -3   1   1    96.14   110.85     4.29 o
  -2   1   1   111.18    85.07     3.30 o
  -1   1   1     9.16     8.67     1.95 o
   0   1   1  1084.79  1040.26    11.33 o
   1   1   1  5173.38  4998.10    57.16 o
   2   1   1    11.40    13.16     1.27 o
   3   1   1    61.43    52.92     4.24 o
   4   1   1     1.69     2.56     1.04 <
   5   1   1    63.74    65.27     3.75 o
   6   1   1   599.80   619.98    12.04 o
   7   1   1   336.62   345.92     6.57 o
  -7   2   1    35.31    35.86     2.10 o
  -6   2   1    21.74    24.27     2.76 o
  -5   2   1   486.51   440.41    10.38 o
  -4   2   1     5.72     4.52     0.97 o
  -3   2   1    87.31   105.12     4.17 o
  -2   2   1  1586.26  1538.84    17.45 o
  -1   2   1   240.87   218.33     6.49 o
   0   2   1   390.02   357.57     5.31 o
   1   2   1  3477.79  3244.73    28.50 o
   2   2   1   164.12   156.09     4.68 o
   3   2   1    45.75    45.34     3.32 o
   4   2   1     2.24     1.09     1.06 <
   5   2   1   143.19   140.54     5.40 o
   6   2   1    22.70    25.10     2.47 o
   7   2   1    37.76    44.59     2.18 o
  -7   3   1    15.58    13.02     1.38 o
  -6   3   1   137.46   138.53     5.45 o
  -5   3   1   161.43   166.74     4.78 o
  -4   3   1   122.68    96.88     2.62 o
  -3   3   1    56.88    62.75     4.10 o
  -2   3   1   687.17   597.78    11.27 o
  -1   3   1   108.59    85.85     3.19 o
   0   3   1  1452.67  1333.02    18.00 o
   1   3   1  3552.35  3245.02    28.79 o
   2   3   1   275.86   238.40     5.51 o
   3   3   1  1649.24  1726.77    22.55 o
   4   3   1    13.02    14.74     1.58 o
   5   3   1    77.47    74.10     3.97 o
   6   3   1   282.98   287.08     7.63 o
   7   3   1    20.69    19.41     1.50 o
  -7   4   1    12.23     9.17     1.22 o
  -6   4   1  1262.94  1326.94    20.76 o
  -5   4   1   109.13   121.03     4.15 o
  -4   4   1   190.26   179.38     4.33 o
  -3   4   1   354.22   388.55    10.27 o
  -2   4   1   292.61   293.50     7.72 o
  -1   4   1   801.20   631.95     9.79 o
   0   4   1  6798.94  6799.49    77.19 o
   1   4   1 36995.90 36591.50   280.40 o
   2   4   1   313.46   279.69     7.79 o
   3   4   1    77.96    77.22     4.35 o
   4   4   1     7.59     4.85     1.47 o
   5   4   1    85.69    94.78     3.27 o
   6   4   1  1610.87  1647.93    23.84 o
   7   4   1    85.51    93.34     3.05 o
  -7   5   1     0.10     0.09     1.15 <
  -6   5   1    24.27    23.75     2.75 o
  -5   5   1     0.52     2.25     1.50 <
  -4   5   1    27.01    28.37     1.84 o
  -3   5   1     4.52     1.21     1.80 <
  -2   5   1  4659.97  4911.18    51.99 o
  -1   5   1    34.10    32.53     2.27 o
   0   5   1  2868.39  2634.11    27.23 o
   1   5   1   544.71   532.11     6.57 o
   2   5   1   567.00   552.16    11.54 o
   3   5   1   130.65   107.63     4.46 o
   4   5   1    78.37    53.05     2.82 o
   5   5   1   612.31   608.32     7.93 o
   6   5   1    20.30    23.64     2.71 o
   7   5   1    36.04    37.39     1.91 o
  -7   6   1     1.97     1.93     1.08 <
  -6   6   1   106.80   101.39     4.57 o
  -5   6   1    30.46    30.66     2.34 o
  -4   6   1   243.18   260.28     5.48 o
  -3   6   1  1145.38  1314.41    21.67 o
  -2   6   1   324.09   310.50     9.70 o
  -1   6   1     8.77     8.76     1.70 o
   0   6   1   351.55   329.92     6.35 o
   1   6   1  2203.86  2112.90    19.48 o
   2   6   1    92.13    82.66     4.48 o
   3   6   1     1.48     2.04     1.79 <
   4   6   1   187.68   225.18     4.93 o
   5   6   1   101.65   111.72     3.12 o
   6   6   1   611.97   621.87    11.84 o
   7   6   1     1.79     5.98     1.52 o
  -7   7   1     0.06     1.88     0.93 <
  -6   7   1   125.51   130.55     5.25 o
  -5   7   1  1034.47  1024.48    14.36 o
  -4   7   1   397.10   366.16     6.58 o
  -3   7   1   837.49   881.59    17.25 o
  -2   7   1   292.15   329.48    10.33 o
  -1   7   1   142.62   131.84     5.60 o
   0   7   1   978.43   972.31    13.23 o
   1   7   1  3737.76  3599.35    31.59 o
   2   7   1     0.37     2.12     1.58 <
   3   7   1   391.23   401.30     8.38 o
   4   7   1   135.55   176.15     4.28 o
   5   7   1    35.94    37.69     1.92 o
   6   7   1    33.49    34.47     2.77 o
   7   7   1   114.57   126.85     4.77 o
  -7   8   1     0.37     0.52     0.99 <
  -6   8   1  1277.14  1272.37    19.96 o
  -5   8   1    10.75    15.02     1.98 o
  -4   8   1     0.01     1.05     1.22 <
  -3   8   1   820.12   855.33    13.85 o
  -2   8   1   676.02   685.11    16.07 o
  -1   8   1  3164.78  3068.27    41.73 o
   0   8   1   321.21   287.87     6.49 o
   1   8   1  1639.85  1570.10    16.30 o
   2   8   1  1385.32  1366.64    17.98 o
   3   8   1     1.70     3.11     1.51 <
   4   8   1   557.42   544.10     7.19 o
   5   8   1    41.69    43.45     2.07 o
   6   8   1   642.23   657.92    12.10 o
   7   8   1    52.61    58.30     3.12 o
  -7   9   1     0.28     6.22     1.37 o
  -6   9   1    37.64    39.26     3.02 o
  -5   9   1   660.78   670.75     9.69 o
  -4   9   1  1724.61  1631.99    15.18 o
  -3   9   1   236.13   264.19     5.87 o
  -2   9   1  2358.68  2382.75    37.19 o
  -1   9   1    54.67    56.70     4.11 o
   0   9   1  1043.56   946.23    11.38 o
   1   9   1  1768.91  1704.01    17.82 o
   2   9   1  3495.83  3683.98    37.06 o
   3   9   1   597.19   576.69     8.12 o
   4   9   1    13.08    12.80     1.35 o
   5   9   1   314.31   345.63     6.41 o
   6   9   1    18.86    21.02     2.28 o
  -6  10   1    50.86    51.39     3.21 o
  -5  10   1   376.77   367.75     6.80 o
  -4  10   1    88.11   101.03     3.23 o
  -3  10   1     0.01     1.06     1.28 <
  -2  10   1   847.99   842.29    19.11 o
  -1  10   1    68.05    65.92     4.64 o
   0  10   1     3.94     2.92     1.03 <
   1  10   1  2086.00  1984.34    16.53 o
   2  10   1    81.17    74.46     3.90 o
   3  10   1   509.81   537.92     6.57 o
   4  10   1   461.21   450.23     6.08 o
   5  10   1   150.32   149.18     4.13 o
   6  10   1     4.07     3.49     1.50 <
  -6  11   1    34.79    38.65     2.99 o
  -5  11   1     5.56     2.83     1.43 <
  -4  11   1   829.96   831.47     9.20 o
  -3  11   1   661.76   684.78     8.19 o
  -2  11   1   953.46  1006.93    21.68 o
  -1  11   1   229.45   237.20     8.80 o
   0  11   1   784.65   701.84    10.60 o
   1  11   1  1625.05  1546.21    13.92 o
   2  11   1   510.78   519.81    10.47 o
   3  11   1    21.92    22.79     1.35 o
   4  11   1   128.17   133.38     3.29 o
   5  11   1   504.50   517.32     8.16 o
   6  11   1     1.86     4.19     1.54 <
  -6  12   1   243.30   245.19     6.65 o
  -5  12   1   331.92   348.01     6.62 o
  -4  12   1    25.90    27.28     1.67 o
  -3  12   1   152.70   141.41     3.56 o
  -2  12   1     3.75    10.02     2.87 o
  -1  12   1  6666.65  7235.59    89.95 o
   0  12   1   191.98   203.37     5.48 o
   1  12   1    15.06    18.03     1.49 o
   2  12   1   255.83   253.34     7.22 o
   3  12   1    11.95    13.60     1.16 o
   4  12   1     9.88    10.26     1.37 o
   5  12   1   588.45   606.81     9.03 o
   6  12   1   359.88   342.13     7.69 o
  -6  13   1   225.73   237.66     6.41 o
  -5  13   1   276.10   273.21     5.75 o
  -4  13   1   772.65   800.65     9.15 o
  -3  13   1   345.58   317.23     5.29 o
  -2  13   1  3446.09  3632.83    54.11 o
  -1  13   1    29.23    35.13     4.01 o
   0  13   1   215.83   215.40     5.91 o
   1  13   1   196.60   154.35     3.65 o
   2  13   1  1782.07  1923.25    24.01 o
   3  13   1   172.48   198.79     3.67 o
   4  13   1   298.92   300.44     4.74 o
   5  13   1     6.21     9.62     1.67 o
   6  13   1     0.62     1.07     1.41 <
  -6  14   1    81.85    86.20     3.20 o
  -5  14   1    15.31    12.39     1.71 o
  -4  14   1   150.57   174.61     4.06 o
  -3  14   1   484.74   493.87     6.91 o
  -2  14   1   469.75   485.77    15.43 o
  -1  14   1     1.31     1.75     2.49 <
   0  14   1     2.26     2.09     1.72 <
   1  14   1  1605.45  1587.67    19.49 o
   2  14   1  1339.85  1400.03    14.54 o
   3  14   1   557.13   586.78     6.98 o
   4  14   1   332.84   352.29     5.28 o
   5  14   1     3.68     5.90     1.51 o
   6  14   1     0.27     2.37     1.22 <
  -6  15   1     2.99     1.19     1.01 <
  -5  15   1   210.78   199.61     4.89 o
  -4  15   1   106.25   114.78     3.34 o
  -3  15   1    74.86    63.33     2.74 o
  -2  15   1  3700.65  3876.14    31.67 o
  -1  15   1   135.93   145.93     7.84 o
   0  15   1    10.50    11.42     2.03 o
   1  15   1   778.64   772.11    12.68 o
   2  15   1   317.60   359.41     5.36 o
   3  15   1   635.83   626.76     8.10 o
   4  15   1    14.25    19.75     1.46 o
   5  15   1   174.88   169.90     3.93 o
   6  15   1     0.23    -0.90     1.23 <
  -6  16   1    44.46    45.34     1.93 o
  -5  16   1   231.28   228.71     4.60 o
  -4  16   1    52.52    54.57     2.47 o
  -3  16   1     2.31     2.05     1.08 <
  -2  16   1    10.43    10.41     0.99 o
  -1  16   1     1.02     2.67     1.93 <
   0  16   1   346.31   337.55     8.38 o
   1  16   1    40.22    44.05     3.07 o
   2  16   1   775.61   838.09     9.11 o
   3  16   1    16.99    17.88     1.51 o
   4  16   1    60.04    60.26     2.44 o
   5  16   1    49.25    59.99     2.41 o
   6  16   1     0.28     1.70     1.07 <
  -6  17   1   156.16   148.38     3.36 o
  -5  17   1    79.62    82.18     2.81 o
  -4  17   1    45.44    38.02     2.13 o
  -3  17   1    72.83    74.76     2.83 o
  -2  17   1  2014.70  2089.05    14.35 o
  -1  17   1   374.50   361.83     8.66 o
   0  17   1  1449.33  1482.72    20.49 o
   1  17   1   352.23   341.14     5.01 o
   2  17   1    51.67    41.05     1.84 o
   3  17   1   237.44   237.68     4.96 o
   4  17   1    20.32    29.14     1.92 o
   5  17   1    35.46    47.08     2.16 o
   6  17   1     1.29     4.61     1.33 o
  -6  18   1    24.11    28.88     1.56 o
  -5  18   1   768.00   719.21     8.92 o
  -4  18   1   322.96   345.25     6.10 o
  -3  18   1   900.24   984.19    11.41 o
  -2  18   1   271.37   265.23     4.20 o
  -1  18   1    11.33     9.14     1.11 o
   0  18   1    44.43    47.57     2.52 o
   1  18   1   370.49   397.71     5.11 o
   2  18   1  1236.62  1247.37    10.49 o
   3  18   1   369.99   390.47     6.58 o
   4  18   1   166.62   174.58     4.27 o
   5  18   1    13.73    11.80     1.40 o
   6  18   1     6.66     7.41     1.52 o
  -6  19   1     0.17     1.01     1.01 <
  -5  19   1    15.91    18.51     1.62 o
  -4  19   1    62.50    67.19     2.63 o
  -3  19   1    52.99    49.75     2.21 o
  -2  19   1    25.51    35.56     1.76 o
  -1  19   1   201.89   224.45     4.26 o
   0  19   1    63.23    76.42     2.57 o
   1  19   1     1.95     1.67     0.81 <
   2  19   1   243.87   267.36     4.27 o
   3  19   1  1115.89  1080.52    12.21 o
   4  19   1   237.75   228.71     4.29 o
   5  19   1    44.88    46.33     2.12 o
   6  19   1     0.34     0.44     1.20 <
  -6  20   1    75.39    70.26     2.43 o
  -5  20   1    74.45    83.69     2.73 o
  -4  20   1     0.98     2.21     1.21 <
  -3  20   1    26.10    23.70     1.89 o
  -2  20   1   701.96   691.11     8.21 o
  -1  20   1    79.29    93.03     2.81 o
   0  20   1   951.25  1008.61     9.73 o
   1  20   1   308.54   323.25     5.04 o
   2  20   1    11.21     9.76     1.11 o
   3  20   1     0.05     2.81     1.31 <
   4  20   1     8.21     9.14     1.28 o
   5  20   1    16.33    17.13     1.50 o
   6  20   1   135.52   134.18     5.14 o
  -5  21   1    22.83    14.13     1.39 o
  -4  21   1    96.19   107.30     3.25 o
  -3  21   1     0.41     0.57     1.50 <
  -2  21   1   315.87   277.24     5.01 o
  -1  21   1    74.11    74.91     2.64 o
   0  21   1    31.68    28.62     1.69 o
   1  21   1    81.97    70.82     2.64 o
   2  21   1  1105.65  1136.51    10.45 o
   3  21   1   796.44   788.06    10.38 o
   4  21   1     1.31     2.58     1.09 <
   5  21   1    13.24    15.73     1.62 o
  -5  22   1   124.33   130.60     3.22 o
  -4  22   1   606.40   657.63     8.67 o
  -3  22   1   990.03  1003.18    12.15 o
  -2  22   1     0.21     0.41     1.03 <
  -1  22   1    49.86    52.08     2.32 o
   0  22   1    77.88    76.43     2.60 o
   1  22   1    34.26    36.53     2.03 o
   2  22   1    36.24    31.59     1.91 o
   3  22   1  2250.02  2240.05    20.42 o
   4  22   1    73.52    51.43     2.12 o
   5  22   1    46.03    44.50     2.18 o
  -5  23   1    87.56   100.93     2.76 o
  -4  23   1   328.29   344.64     6.54 o
  -3  23   1   445.89   424.61     7.51 o
  -2  23   1    84.70    86.30     3.31 o
  -1  23   1   151.47   155.80     3.97 o
   0  23   1    15.98    17.01     1.43 o
   1  23   1   699.97   715.58     9.37 o
   2  23   1   776.36   786.25     9.46 o
   3  23   1    41.51    34.52     2.32 o
   4  23   1    21.42    22.69     1.61 o
   5  23   1     6.79     5.41     1.40 o
  -5  24   1    36.51    36.34     2.00 o
  -4  24   1   112.63   113.10     3.66 o
  -3  24   1    98.70    91.92     3.03 o
  -2  24   1   288.75   297.52     6.14 o
  -1  24   1   372.70   350.42     6.21 o
   0  24   1   354.73   340.29     5.71 o
   1  24   1    80.10    83.30     3.40 o
   2  24   1    76.26    76.38     3.12 o
   3  24   1    18.53    19.50     1.89 o
   4  24   1    11.20    12.19     1.38 o
   5  24   1   159.02   176.50     6.07 o
  -5  25   1    82.95    83.16     2.73 o
  -4  25   1    11.62    10.47     1.88 o
  -3  25   1    25.36    20.73     2.04 o
  -2  25   1  1614.85  1623.33    16.73 o
  -1  25   1    49.61    52.49     2.48 o
   0  25   1   101.42   104.46     3.35 o
   1  25   1   328.73   343.89     7.30 o
   2  25   1   191.26   204.00     4.73 o
   3  25   1    32.72    32.98     2.70 o
   4  25   1   179.38   166.32     4.47 o
   5  25   1    55.61    76.81     3.84 o
  -5  26   1     2.16     2.27     0.92 <
  -4  26   1   121.88   107.59     4.21 o
  -3  26   1   249.10   207.82     5.31 o
  -2  26   1    88.24    78.49     3.24 o
  -1  26   1    29.75    28.09     2.14 o
   0  26   1   144.42   147.76     3.72 o
   1  26   1   209.41   216.11     5.81 o
   2  26   1    80.37    78.62     3.04 o
   3  26   1     0.74     2.32     1.54 <
   4  26   1   196.10   191.13     5.55 o
   5  26   1   145.58   160.62     5.37 o
  -5  27   1   134.71   126.38     3.58 o
  -4  27   1    98.63    97.35     3.89 o
  -3  27   1   100.47   108.14     3.83 o
  -2  27   1   305.60   310.38     5.95 o
  -1  27   1     3.79     5.56     1.58 o
   0  27   1   433.81   451.94     6.77 o
   1  27   1   223.57   228.70     6.12 o
   2  27   1     0.78     0.50     1.29 <
   3  27   1    47.65    48.64     2.76 o
   4  27   1   142.08   134.54     4.69 o
   5  27   1   111.60   109.36     4.13 o
  -4  28   1    76.49    70.53     3.23 o
  -3  28   1    54.33    51.21     2.72 o
  -2  28   1   169.31   175.01     4.44 o
  -1  28   1   200.13   194.16     5.53 o
   0  28   1   233.89   272.17     5.18 o
   1  28   1   627.58   603.57     9.77 o
   2  28   1    40.63    36.49     2.20 o
   3  28   1     0.29     0.46     2.02 <
   4  28   1     6.49     7.73     1.64 o
  -4  29   1    68.45    80.91     3.29 o
  -3  29   1    17.96    20.09     2.20 o
  -2  29   1     0.67     1.43     1.34 <
  -1  29   1    40.17    39.03     2.22 o
   0  29   1  1091.50  1116.86    12.69 o
   1  29   1    71.94    70.86     3.24 o
   2  29   1    35.08    34.63     2.29 o
   3  29   1   104.78   106.17     5.41 o
   4  29   1     1.93    -0.67     1.28 <
  -4  30   1   128.70   132.62     4.12 o
  -3  30   1   426.62   401.66     8.12 o
  -2  30   1   703.54   725.51    10.80 o
  -1  30   1    62.70    59.93     2.69 o
   0  30   1    39.07    36.77     2.29 o
   1  30   1   631.93   622.45     9.99 o
   2  30   1   275.87   288.17     7.29 o
   3  30   1     1.00    -1.50     1.81 <
   4  30   1   198.10   188.89     6.15 o
  -4  31   1    11.83    15.16     1.58 o
  -3  31   1   150.86   155.21     5.72 o
  -2  31   1     0.55     1.28     1.44 <
  -1  31   1    35.19    37.25     2.51 o
   0  31   1   331.82   330.72     6.06 o
   1  31   1   138.74   150.16     4.04 o
   2  31   1   116.24   119.15     4.56 o
   3  31   1    25.47    29.60     3.03 o
   4  31   1   202.21   203.56     6.06 o
  -4  32   1    41.71    46.63     2.72 o
  -3  32   1     4.23     1.03     1.27 <
  -2  32   1    16.10    11.34     1.69 o
  -1  32   1   840.55   830.10    11.61 o
   0  32   1   341.11   318.83     6.67 o
   1  32   1   140.53   158.13     4.10 o
   2  32   1    65.78    69.51     3.43 o
   3  32   1     7.62     8.99     1.97 o
   4  32   1     2.71     2.80     1.28 <
  -3  33   1    36.46    31.21     1.99 o
  -2  33   1    26.15    28.56     2.21 o
  -1  33   1    67.30    74.48     3.15 o
   0  33   1   197.07   200.79     5.16 o
   1  33   1   618.68   608.84     8.37 o
   2  33   1     2.83     1.40     1.26 <
   3  33   1    49.21    51.67     3.37 o
  -3  34   1    52.53    54.83     3.07 o
  -2  34   1    60.23    61.98     3.07 o
  -1  34   1   139.98   138.45     4.09 o
   0  34   1     0.09     3.13     1.42 <
   1  34   1    34.21    34.48     1.99 o
   2  34   1    62.35    70.69     2.77 o
   3  34   1   244.88   263.53     6.66 o
  -3  35   1    66.10    58.56     4.25 o
  -2  35   1     3.46     3.46     1.14 o
  -1  35   1     3.30     1.87     1.39 <
   0  35   1     0.54     2.26     1.28 <
   1  35   1   380.70   378.37     7.79 o
   2  35   1    34.97    29.76     2.06 o
   3  35   1   107.96   122.03     6.05 o
  -2  36   1     8.12     5.18     1.10 o
  -1  36   1   240.81   246.89     4.98 o
   0  36   1   204.30   182.60     4.43 o
   1  36   1   656.82   663.24    10.56 o
   2  36   1   108.83   113.47     4.26 o
  -2  37   1    36.81    38.33     3.55 o
  -1  37   1     0.08    -0.77     1.05 <
   0  37   1    41.36    42.62     2.40 o
   1  37   1     0.13     3.52     1.19 <
   2  37   1    26.65    28.21     2.11 o
  -1  38   1     0.57     1.55     1.72 <
   0  38   1    23.78    27.94     2.39 o
   1  38   1     0.19     1.41     1.80 <
  -6   0   2     6.22     4.57     2.70 <
  -4   0   2     1.28     0.95     1.40 <
  -2   0   2  3631.96  3517.74    70.27 o
   0   0   2  4281.14  4053.98    48.68 o
   2   0   2   414.66   414.36    11.33 o
   4   0   2   152.89   137.71     4.73 o
   6   0   2    10.39     9.72     2.42 o
  -7   1   2     6.47     4.60     1.18 o
  -6   1   2   175.02   185.65     6.18 o
  -5   1   2    85.14    75.74     2.88 o
  -4   1   2   366.07   350.12     6.93 o
  -3   1   2     0.09     0.47     1.53 <
  -2   1   2   248.69   226.38     8.95 o
  -1   1   2   530.10   467.20    11.27 o
   0   1   2  4221.55  3918.27    38.71 o
   1   1   2   206.91   185.86     4.53 o
   2   1   2  1058.12  1019.83    15.02 o
   3   1   2   201.27   194.24    10.84 o
   4   1   2     0.20     1.08     1.10 <
   5   1   2   464.51   509.12     9.42 o
   6   1   2    20.78    14.58     1.86 o
  -7   2   2     2.47     2.75     1.04 <
  -6   2   2   189.35   199.57     6.40 o
  -5   2   2   120.51   113.37     3.46 o
  -4   2   2    26.73    32.73     1.79 o
  -3   2   2   279.31   338.91     8.44 o
  -2   2   2   189.09   212.07     8.58 o
  -1   2   2    98.12    95.07     4.02 o
   0   2   2    30.61    23.70     1.85 o
   1   2   2    11.47     9.00     1.25 o
   2   2   2   755.18   747.04    14.18 o
   3   2   2    72.17    72.58     6.97 o
   4   2   2   289.23   309.35     5.33 o
   5   2   2   128.58   142.57     4.92 o
   6   2   2    89.79    83.80     3.78 o
  -7   3   2   137.66   150.09     4.09 o
  -6   3   2     1.71     5.00     1.93 <
  -5   3   2     3.28     5.41     1.30 o
  -4   3   2   117.65   120.97     3.22 o
  -3   3   2   400.85   398.42     9.28 o
  -2   3   2    12.44    22.31     2.78 o
  -1   3   2   618.61   551.49    10.16 o
   0   3   2  6000.00  5956.65    57.04 o
   1   3   2 18444.10 18366.90   166.21 o
   2   3   2  1469.13  1435.06    23.11 o
   3   3   2    24.07    13.42     2.17 o
   4   3   2    19.87    19.33     1.46 o
   5   3   2   347.84   351.05     7.76 o
   6   3   2   388.12   403.16     8.75 o
  -7   4   2    17.09    20.55     1.64 o
  -6   4   2    90.27    89.34     4.29 o
  -5   4   2    44.52    51.49     2.70 o
  -4   4   2   197.20   198.81     4.80 o
  -3   4   2   525.26   571.47    11.46 o
  -2   4   2  5583.85  5968.03    62.98 o
  -1   4   2   578.06   588.59    10.61 o
   0   4   2 55779.40 59840.60   525.71 o
   1   4   2 17120.20 17068.70   126.76 o
   2   4   2   360.30   328.40     9.41 o
   3   4   2   208.28   211.74     7.00 o
   4   4   2   304.42   300.25     5.15 o
   5   4   2   221.37   224.82     4.82 o
   6   4   2    51.19    50.33     3.00 o
  -7   5   2    26.82    22.80     1.64 o
  -6   5   2    25.84    30.09     2.78 o
  -5   5   2   247.68   246.09     7.27 o
  -4   5   2   739.82   689.06     9.48 o
  -3   5   2   366.86   458.96    12.32 o
  -2   5   2     0.28     2.83     2.04 <
  -1   5   2   574.68   595.72    10.91 o
   0   5   2     7.56    11.33     2.17 o
   1   5   2  4165.60  4054.86    31.83 o
   2   5   2   220.80   232.50     8.23 o
   3   5   2  2188.06  2266.57    21.24 o
   4   5   2   150.77   148.71     3.67 o
   5   5   2    19.25    21.49     1.69 o
   6   5   2    14.03    15.01     1.89 o
  -7   6   2    46.09    40.90     2.06 o
  -6   6   2    68.85    55.61     2.69 o
  -5   6   2   912.98   920.75    13.33 o
  -4   6   2  1246.11  1266.71    14.00 o
  -3   6   2   943.95   981.61    15.45 o
  -2   6   2   320.89   315.23     9.09 o
  -1   6   2   200.80   198.14     5.32 o
   0   6   2   446.67   413.26    14.25 o
   1   6   2 16693.60 16799.00   118.23 o
   2   6   2   638.70   662.64    15.32 o
   3   6   2  1527.18  1506.58    13.21 o
   4   6   2   153.01   129.93     4.24 o
   5   6   2   299.45   297.75     5.27 o
   6   6   2   208.32   204.67     5.81 o
  -7   7   2    46.64    60.62     2.45 o
  -6   7   2   285.36   286.33     6.10 o
  -5   7   2     7.65     8.35     1.65 o
  -4   7   2    29.99    31.61     2.10 o
  -3   7   2  1612.43  1760.60    19.42 o
  -2   7   2  1627.78  1775.35    25.79 o
  -1   7   2    28.32    36.23     2.98 o
   0   7   2  1672.94  1609.65    35.32 o
   1   7   2   355.96   376.94     4.79 o
   2   7   2   433.18   467.23    12.96 o
   3   7   2  2301.24  2273.32    17.87 o
   4   7   2     0.38     0.20     1.40 <
   5   7   2     7.05     3.44     1.24 <
   6   7   2    52.09    56.53     2.99 o
  -7   8   2    53.60    75.07     4.06 o
  -6   8   2   354.79   362.92     6.95 o
  -5   8   2   165.29   157.89     4.29 o
  -4   8   2     4.11     4.36     1.27 o
  -3   8   2     2.05     0.86     1.26 <
  -2   8   2   716.24   811.49    15.95 o
  -1   8   2  1343.74  1388.80    19.79 o
   0   8   2  8729.81  8723.05   102.43 o
   1   8   2   968.03  1026.02    10.26 o
   2   8   2   204.53   221.25     9.04 o
   3   8   2   180.04   199.17     4.17 o
   4   8   2     4.90     3.20     1.50 <
   5   8   2     0.04     1.04     1.17 <
   6   8   2    12.92    17.09     1.89 o
  -6   9   2   180.76   184.12     4.75 o
  -5   9   2   272.54   284.05     5.86 o
  -4   9   2    23.99    21.36     2.02 o
  -3   9   2  1505.55  1519.94    15.80 o
  -2   9   2    27.38    28.31     2.85 o
  -1   9   2  1868.34  1880.84    30.88 o
   0   9   2   881.65   899.26    14.37 o
   1   9   2  3231.50  3139.21    24.20 o
   2   9   2   130.46   164.37     8.09 o
   3   9   2   138.12   160.24     4.13 o
   4   9   2    90.84    99.39     3.80 o
   5   9   2   286.28   285.09     5.16 o
   6   9   2     0.02     1.99     1.35 <
  -6  10   2     0.60     1.37     1.15 <
  -5  10   2   465.52   471.87     7.82 o
  -4  10   2   163.52   169.45     4.68 o
  -3  10   2   425.05   432.58     7.07 o
  -2  10   2   308.55   327.18    10.23 o
  -1  10   2     3.79     3.81     2.27 <
   0  10   2     8.78    11.22     2.18 o
   1  10   2   883.49   915.76     9.94 o
   2  10   2   237.71   232.40     9.90 o
   3  10   2  1861.95  1890.73    13.81 o
   4  10   2     1.05    -0.14     1.33 <
   5  10   2    51.57    53.90     2.32 o
   6  10   2    12.63    19.16     1.88 o
  -6  11   2     2.92     2.82     1.23 <
  -5  11   2   322.93   320.09     6.30 o
  -4  11   2    50.59    37.85     2.35 o
  -3  11   2  1750.44  1739.19    17.08 o
  -2  11   2   315.78   333.83    12.61 o
  -1  11   2  2105.40  2163.11    35.40 o
   0  11   2   133.90   116.75     5.07 o
   1  11   2    38.97    49.17     2.19 o
   2  11   2   113.60   112.05     4.91 o
   3  11   2    13.06    15.33     1.19 o
   4  11   2   546.10   577.12     8.38 o
   5  11   2    29.06    33.30     1.95 o
   6  11   2    23.52    31.89     2.21 o
  -6  12   2   344.61   347.15     6.50 o
  -5  12   2    32.56    26.91     2.07 o
  -4  12   2    59.06    52.67     2.84 o
  -3  12   2    35.25    28.67     1.67 o
  -2  12   2  3073.05  3083.33    49.41 o
  -1  12   2     3.54     4.33     2.72 <
   0  12   2  6662.11  6944.11    53.66 o
   1  12   2  1680.99  1713.49    19.85 o
   2  12   2   191.94   203.11     6.72 o
   3  12   2   182.10   181.79     3.52 o
   4  12   2   203.64   227.53     5.17 o
   5  12   2   142.47   127.24     3.43 o
   6  12   2     2.20     1.49     1.27 <
  -6  13   2     3.93     8.47     1.40 o
  -5  13   2   635.29   696.66     9.89 o
  -4  13   2   869.87   843.43    13.47 o
  -3  13   2    12.31    10.00     1.22 o
  -2  13   2     9.21    16.40     3.76 o
  -1  13   2   301.33   360.58    12.43 o
   0  13   2     0.37     2.44     1.15 <
   1  13   2  6667.54  7064.84    61.77 o
   2  13   2   303.35   329.88     6.23 o
   3  13   2     1.36     3.26     0.92 o
   4  13   2   296.52   317.35     4.95 o
   5  13   2   214.00   195.30     4.22 o
   6  13   2    48.99    46.50     2.57 o
  -6  14   2   186.98   169.96     5.49 o
  -5  14   2     1.36     2.54     1.37 <
  -4  14   2   204.34   192.56     5.32 o
  -3  14   2    48.44    29.21     1.53 o
  -2  14   2   293.03   290.67     6.03 o
  -1  14   2    48.55    47.65     4.99 o
   0  14   2    31.09    26.13     3.64 o
   1  14   2   163.63   188.79     5.78 o
   2  14   2    23.70    10.64     1.11 o
   3  14   2   111.47   110.58     2.83 o
   4  14   2   173.59   172.09     3.53 o
   5  14   2   142.01   146.30     3.64 o
   6  14   2    11.66     7.31     1.40 o
  -6  15   2     6.02     6.25     1.18 o
  -5  15   2     2.97     5.80     1.55 o
  -4  15   2   454.60   512.52     9.19 o
  -3  15   2   146.26   145.61     3.90 o
  -2  15   2    65.22    66.95     2.32 o
  -1  15   2   679.94   759.22    19.87 o
   0  15   2    45.31    56.22     3.57 o
   1  15   2   897.33   873.91    13.90 o
   2  15   2     3.56     6.31     1.17 o
   3  15   2   215.06   215.41     4.15 o
   4  15   2   245.04   234.18     4.20 o
   5  15   2   111.99   108.19     3.12 o
   6  15   2   105.81   109.42     3.73 o
  -6  16   2   117.82   121.35     3.38 o
  -5  16   2    55.73    50.19     2.51 o
  -4  16   2    62.33    70.53     3.40 o
  -3  16   2     4.31     5.19     1.19 o
  -2  16   2    23.19    33.79     1.58 o
  -1  16   2  1647.77  1677.70    33.00 o
   0  16   2  1576.66  1634.09    21.88 o
   1  16   2   192.63   147.38     4.17 o
   2  16   2     0.55     1.83     1.03 <
   3  16   2    53.62    57.26     2.22 o
   4  16   2   316.70   328.37     5.28 o
   5  16   2   229.99   221.32     4.45 o
   6  16   2     4.45     4.68     1.23 o
  -6  17   2    62.85    50.55     2.18 o
  -5  17   2    94.21    85.49     3.16 o
  -4  17   2   375.56   371.00     7.73 o
  -3  17   2   191.60   159.59     4.22 o
  -2  17   2   198.14   195.85     3.72 o
  -1  17   2  4284.64  4593.50    31.50 o
   0  17   2   224.32   254.54     5.63 o
   1  17   2   136.84   172.01     3.73 o
   2  17   2    27.77    27.97     1.58 o
   3  17   2   685.54   668.26     8.12 o
   4  17   2   419.94   430.03     6.04 o
   5  17   2   129.67   127.36     3.80 o
   6  17   2    93.32   101.31     4.78 o
  -6  18   2     1.08    -0.75     0.86 <
  -5  18   2   342.15   332.60     6.20 o
  -4  18   2    58.62    75.44     3.01 o
  -3  18   2   173.44   152.71     4.30 o
  -2  18   2    16.10    12.34     1.22 o
  -1  18   2     4.29     5.53     1.09 o
   0  18   2    20.40    21.79     1.66 o
   1  18   2   154.30   147.68     3.24 o
   2  18   2     0.44     2.44     1.01 <
   3  18   2   101.85   108.16     3.14 o
   4  18   2   348.93   329.26     4.85 o
   5  18   2    15.28    11.58     1.59 o
   6  18   2    98.95   109.40     4.75 o
  -6  19   2     2.61     2.58     0.88 <
  -5  19   2     2.14     5.43     1.39 o
  -4  19   2   353.51   342.86     6.44 o
  -3  19   2    25.32    27.36     2.26 o
  -2  19   2   925.72   920.71     9.41 o
  -1  19   2   826.35   903.90     9.63 o
   0  19   2   180.72   191.20     3.76 o
   1  19   2   242.18   224.88     4.16 o
   2  19   2   218.22   232.23     4.44 o
   3  19   2   688.94   682.55     9.28 o
   4  19   2   113.90   112.35     3.05 o
   5  19   2     0.09    -0.54     1.24 <
   6  19   2     3.53     3.21     1.38 <
  -6  20   2    20.25    12.51     2.31 o
  -5  20   2     0.98     1.17     1.16 <
  -4  20   2    23.13    17.51     1.90 o
  -3  20   2    27.93    24.69     2.07 o
  -2  20   2   677.45   695.45     8.08 o
  -1  20   2     0.05     1.35     1.06 <
   0  20   2   108.08   116.13     2.80 o
   1  20   2   117.70   110.33     2.99 o
   2  20   2   156.06   155.08     3.64 o
   3  20   2    29.73    26.04     1.95 o
   4  20   2    88.83    93.07     2.80 o
   5  20   2    12.98    20.76     1.74 o
  -5  21   2    50.74    58.73     2.52 o
  -4  21   2     0.31     1.12     1.29 <
  -3  21   2   519.18   508.59     8.38 o
  -2  21   2    38.36    36.01     1.93 o
  -1  21   2    97.45   111.28     3.21 o
   0  21   2   493.48   517.25     6.39 o
   1  21   2   421.89   369.88     6.27 o
   2  21   2    24.00    26.03     1.61 o
   3  21   2   120.00   122.51     3.92 o
   4  21   2   174.43   169.43     3.71 o
   5  21   2   132.77   133.70     3.68 o
  -5  22   2    74.97    97.79     3.18 o
  -4  22   2   863.60   808.92    10.86 o
  -3  22   2    74.58    74.94     3.13 o
  -2  22   2    32.64    32.86     2.10 o
  -1  22   2     2.58     3.45     1.14 o
   0  22   2   239.85   226.74     4.15 o
   1  22   2   539.03   515.16     7.68 o
   2  22   2   815.71   813.09     9.55 o
   3  22   2   136.29   115.66     3.95 o
   4  22   2    20.11    11.00     1.38 o
   5  22   2   217.10   233.31     5.52 o
  -5  23   2   742.99   758.22    11.75 o
  -4  23   2   195.33   205.71     4.86 o
  -3  23   2   202.36   181.93     4.18 o
  -2  23   2   281.21   262.60     5.71 o
  -1  23   2   145.94   140.52     3.81 o
   0  23   2   147.18   149.64     3.43 o
   1  23   2   124.26   122.89     4.27 o
   2  23   2   324.63   307.23     6.25 o
   3  23   2   269.85   276.73     5.29 o
   4  23   2     4.15     2.87     1.09 <
   5  23   2     0.01     1.28     1.60 <
  -5  24   2    65.38    73.86     3.11 o
  -4  24   2    45.98    45.29     2.32 o
  -3  24   2    14.49    17.13     2.17 o
  -2  24   2   446.40   457.87     8.70 o
  -1  24   2   131.07   130.85     3.79 o
   0  24   2  1093.31  1074.59    13.60 o
   1  24   2   185.05   178.28     5.19 o
   2  24   2   410.60   417.22     8.33 o
   3  24   2   112.79   121.30     4.06 o
   4  24   2    28.88    29.22     2.19 o
   5  24   2    32.65    37.07     2.88 o
  -5  25   2    27.08    26.43     1.94 o
  -4  25   2    29.55    20.49     2.19 o
  -3  25   2   515.46   461.70     9.40 o
  -2  25   2     2.25    -1.63     1.60 <
  -1  25   2   302.56   309.98     5.94 o
   0  25   2   170.46   157.26     4.77 o
   1  25   2     2.05     1.43     1.60 <
   2  25   2    48.61    53.24     3.64 o
   3  25   2    14.31    13.36     2.30 o
   4  25   2     9.82    14.00     1.99 o
   5  25   2     0.59    -0.29     1.30 <
  -5  26   2     5.46     6.22     1.20 o
  -4  26   2   435.67   401.01     8.23 o
  -3  26   2    41.04    39.27     2.92 o
  -2  26   2   108.00   116.71     4.04 o
  -1  26   2    19.22    16.82     1.65 o
   0  26   2    13.54    16.35     2.03 o
   1  26   2   621.26   636.17    10.44 o
   2  26   2   770.46   771.76    12.93 o
   3  26   2    72.32    88.25     5.16 o
   4  26   2    68.22    47.54     2.95 o
   5  26   2   112.40   112.97     4.30 o
  -5  27   2     0.01     1.18     1.04 <
  -4  27   2   232.01   241.59     6.04 o
  -3  27   2     8.44     1.13     1.56 <
  -2  27   2   202.30   197.37     5.96 o
  -1  27   2    59.24    58.66     2.71 o
   0  27   2    92.39    90.74     3.36 o
   1  27   2    58.35    62.40     3.34 o
   2  27   2   365.46   380.95     8.53 o
   3  27   2   791.14   800.92    16.44 o
   4  27   2    79.53    75.23     3.87 o
   5  27   2    14.57    11.17     1.56 o
  -4  28   2    41.56    39.43     2.45 o
  -3  28   2   207.84   206.83     5.87 o
  -2  28   2   358.65   358.69     8.19 o
  -1  28   2   403.95   421.24     6.84 o
   0  28   2   460.50   447.96     7.14 o
   1  28   2  1206.41  1155.59    14.70 o
   2  28   2     0.94     1.75     1.57 <
   3  28   2    88.35    85.02     4.90 o
   4  28   2   114.02   124.61     4.27 o
  -4  29   2    25.64    28.76     2.07 o
  -3  29   2    16.66    16.27     1.96 o
  -2  29   2   122.18   124.81     3.93 o
  -1  29   2     3.11     1.71     1.54 <
   0  29   2    19.54    19.78     1.83 o
   1  29   2    98.80    84.68     3.48 o
   2  29   2   115.00   118.43     4.59 o
   3  29   2     0.47     0.57     2.05 <
   4  29   2    69.68    67.75     3.07 o
  -4  30   2    72.24    63.13     2.41 o
  -3  30   2    77.03    68.94     3.30 o
  -2  30   2    94.01    90.48     3.34 o
  -1  30   2     0.54     0.49     1.55 <
   0  30   2   368.76   373.30     6.46 o
   1  30   2     2.39     1.13     1.35 <
   2  30   2    41.49    37.30     2.41 o
   3  30   2     0.62     4.20     2.02 <
   4  30   2    38.64    42.59     2.35 o
  -4  31   2   124.74   133.05     3.75 o
  -3  31   2   196.97   204.74     5.39 o
  -2  31   2    30.27    28.84     2.13 o
  -1  31   2     3.49     3.51     1.53 <
   0  31   2    46.76    53.31     2.50 o
   1  31   2    69.13    73.57     2.84 o
   2  31   2    17.71    18.85     1.81 o
   3  31   2   225.99   223.29     7.19 o
   4  31   2    52.56    57.41     3.07 o
  -3  32   2    95.52    95.58     4.34 o
  -2  32   2   269.71   271.48     6.46 o
  -1  32   2   967.99   990.14    14.68 o
   0  32   2    58.03    68.75     3.12 o
   1  32   2     0.04     0.45     1.16 <
   2  32   2    43.99    43.03     2.76 o
   3  32   2     0.08     1.00     1.54 <
  -3  33   2    18.23    19.57     1.72 o
  -2  33   2     2.22     2.58     1.70 <
  -1  33   2    64.63    74.99     3.54 o
   0  33   2   418.84   407.44     7.44 o
   1  33   2   403.48   399.64     7.20 o
   2  33   2    56.11    53.25     2.88 o
   3  33   2    59.67    59.82     3.46 o
  -3  34   2    69.56    62.09     3.20 o
  -2  34   2    18.92    18.71     2.28 o
  -1  34   2     9.77     9.08     1.75 o
   0  34   2    92.02    95.03     3.87 o
   1  34   2   306.09   318.96     6.04 o
   2  34   2     0.64     2.79     1.35 <
   3  34   2    58.09    75.72     2.45 o
  -2  35   2    24.56    24.40     2.40 o
  -1  35   2     0.19    -1.15     1.34 <
   0  35   2   461.58   471.70     8.69 o
   1  35   2   447.20   425.80     6.88 o
   2  35   2    77.23    78.31     3.06 o
  -2  36   2    50.74    38.10     2.13 o
  -1  36   2    61.03    56.34     3.46 o
   0  36   2  1337.19  1388.92    21.31 o
   1  36   2    36.10    41.51     2.40 o
   2  36   2    21.03    25.27     2.05 o
  -1  37   2     2.00     1.30     1.29 <
   0  37   2     5.54     7.63     1.80 o
   1  37   2     2.23     0.67     1.23 <
  -1  38   2    18.49    18.82     2.80 o
   0  38   2     6.07     5.66     1.37 o
   1  38   2    15.00    17.81     2.53 o
  -7   0   3     1.42    -2.61     1.43 <
  -5   0   3   889.75   901.48    16.24 o
  -3   0   3  1661.33  1924.53    36.03 o
  -1   0   3  1601.39  1568.09    37.75 o
   1   0   3  2356.03  2244.20    31.67 o
   3   0   3   641.45   656.52    11.92 o
   5   0   3     5.23     8.65     1.79 o
  -7   1   3     1.17    -0.24     0.90 <
  -6   1   3     7.36     4.91     1.36 o
  -5   1   3  1137.27  1059.88    12.82 o
  -4   1   3   585.05   540.07     9.54 o
  -3   1   3   248.19   255.11     8.00 o
  -2   1   3   176.21   219.08     9.77 o
  -1   1   3  1283.88  1170.42    21.96 o
   0   1   3   269.43   275.04     6.60 o
   1   1   3   480.81   489.33     7.88 o
   2   1   3   739.72   733.99    14.04 o
   3   1   3    28.34    32.99     1.73 o
   4   1   3     8.73    11.29     1.63 o
   5   1   3   115.98   113.86     3.44 o
   6   1   3   263.78   251.79     6.10 o
  -7   2   3     6.41     3.28     0.92 o
  -6   2   3   203.62   200.66     5.06 o
  -5   2   3  1136.27  1096.11    13.11 o
  -4   2   3   254.13   257.87     5.57 o
  -3   2   3  2704.29  2809.85    38.13 o
  -2   2   3    92.37   111.13     7.16 o
  -1   2   3   145.85   148.62     7.06 o
   0   2   3    28.10    27.81     2.37 o
   1   2   3  5544.01  5581.13    47.83 o
   2   2   3     2.21     2.80     2.16 <
   3   2   3   370.72   354.29     6.64 o
   4   2   3   132.70   135.07     3.55 o
   5   2   3    58.72    62.08     2.57 o
   6   2   3   707.64   726.49    11.99 o
  -7   3   3     2.91    -0.59     1.36 <
  -6   3   3   177.68   176.77     4.69 o
  -5   3   3   777.31   755.05    11.76 o
  -4   3   3  1074.66   977.94    13.53 o
  -3   3   3   106.20    97.93     3.94 o
  -2   3   3     9.58    21.66     3.82 o
  -1   3   3    19.61    24.07     2.80 o
   0   3   3  2655.23  2594.14    29.52 o
   1   3   3 10808.10 11043.20    88.89 o
   2   3   3    43.38    44.36     3.63 o
   3   3   3   156.80   150.47     4.12 o
   4   3   3   477.26   511.19     7.10 o
   5   3   3    28.98    26.73     1.87 o
   6   3   3     0.13     0.29     1.04 <
  -7   4   3    66.26    71.00     3.80 o
  -6   4   3   178.32   183.90     4.79 o
  -5   4   3   836.84   803.68    12.23 o
  -4   4   3     7.47     4.68     1.44 o
  -3   4   3  1232.31  1411.79    17.12 o
  -2   4   3   235.40   263.70    10.89 o
  -1   4   3  2478.61  2397.10    29.95 o
   0   4   3  6454.56  6328.03    62.88 o
   1   4   3  2019.17  1975.37    20.45 o
   2   4   3    11.02     9.31     2.43 o
   3   4   3    28.65    27.31     1.60 o
   4   4   3   229.71   214.93     4.50 o
   5   4   3   269.42   264.14     5.27 o
   6   4   3    69.40    70.50     2.62 o
  -6   5   3    32.03    32.02     2.14 o
  -5   5   3   630.48   642.02    10.61 o
  -4   5   3    17.87    15.62     1.66 o
  -3   5   3    57.95    71.57     3.44 o
  -2   5   3  1689.50  1789.26    26.83 o
  -1   5   3   139.15   155.96     6.01 o
   0   5   3    14.14    15.31     2.09 o
   1   5   3   326.51   325.04     6.38 o
   2   5   3     9.07     1.63     1.93 <
   3   5   3   980.24   953.73    10.82 o
   4   5   3     8.55     8.69     1.55 o
   5   5   3     0.02     1.09     1.19 <
   6   5   3   339.53   345.42     6.14 o
  -6   6   3    10.01    15.30     1.61 o
  -5   6   3   758.20   772.29    10.25 o
  -4   6   3   308.74   303.90     6.26 o
  -3   6   3   935.92   908.64    13.25 o
  -2   6   3   368.67   378.38    10.87 o
  -1   6   3     0.29     0.81     2.01 <
   0   6   3    80.99    77.60     4.83 o
   1   6   3  2729.91  2862.09    27.77 o
   2   6   3  1115.08  1084.56    18.95 o
   3   6   3  1087.62  1099.80    11.53 o
   4   6   3   797.05   866.66    10.83 o
   5   6   3   280.44   288.27     5.06 o
   6   6   3    60.12    63.49     2.49 o
  -6   7   3    31.66    31.27     2.12 o
  -5   7   3     2.45     2.19     1.21 <
  -4   7   3   149.86   148.35     4.40 o
  -3   7   3   710.76   837.15    11.08 o
  -2   7   3    84.79    87.45     5.39 o
  -1   7   3    69.11    71.63     4.36 o
   0   7   3  2009.47  1983.59    31.02 o
   1   7   3  1969.03  2004.82    21.32 o
   2   7   3  3962.29  3829.84    58.18 o
   3   7   3    49.60    43.98     2.25 o
   4   7   3   190.16   184.35     4.63 o
   5   7   3     0.85     1.91     1.04 <
   6   7   3     1.61     3.19     1.32 <
  -6   8   3   347.63   335.78     6.63 o
  -5   8   3    54.22    56.33     2.34 o
  -4   8   3    84.44    83.39     3.49 o
  -3   8   3   339.14   339.41     6.74 o
  -2   8   3  1776.82  1945.27    29.39 o
  -1   8   3  3138.58  3278.11    34.20 o
   0   8   3   630.28   627.89    14.89 o
   1   8   3  2884.54  2968.11    29.17 o
   2   8   3   538.37   534.35    15.16 o
   3   8   3   102.26   100.34     2.86 o
   4   8   3    56.28    54.53     2.69 o
   5   8   3     1.30     0.90     1.03 <
   6   8   3   809.32   843.72    13.62 o
  -6   9   3    42.41    47.45     2.46 o
  -5   9   3   117.11   108.32     3.13 o
  -4   9   3   252.80   280.83     6.39 o
  -3   9   3   260.95   260.42     5.91 o
  -2   9   3  3270.49  3483.25    38.31 o
  -1   9   3   310.26   341.72     9.82 o
   0   9   3   327.21   339.18    10.83 o
   1   9   3   205.55   184.65     4.59 o
   2   9   3  2264.63  2356.70    39.48 o
   3   9   3     0.14     0.86     1.00 <
   4   9   3    33.77    39.30     2.69 o
   5   9   3   116.39   125.05     3.06 o
   6   9   3     8.55    12.72     1.80 o
  -6  10   3   320.29   301.94     7.74 o
  -5  10   3   516.40   501.23     7.13 o
  -4  10   3   219.70   212.55     5.52 o
  -3  10   3     0.68     1.61     1.34 <
  -2  10   3    87.59    97.11     5.09 o
  -1  10   3    39.06    39.85     3.77 o
   0  10   3    76.24    77.10     4.39 o
   1  10   3  6814.10  7002.98    48.82 o
   2  10   3  3440.44  3790.63    56.72 o
   3  10   3     3.37     1.92     1.06 <
   4  10   3   188.78   195.98     5.50 o
   5  10   3    34.45    37.64     1.98 o
   6  10   3    21.73    25.42     2.25 o
  -6  11   3    39.07    35.20     2.05 o
  -5  11   3   462.63   470.98     6.86 o
  -4  11   3    18.85    23.15     2.21 o
  -3  11   3  1151.45  1164.16    13.43 o
  -2  11   3   104.57   104.99     6.48 o
  -1  11   3   437.62   498.80    12.57 o
   0  11   3   114.34    98.40     5.08 o
   1  11   3   123.93   135.92     4.11 o
   2  11   3   161.35   156.95     5.12 o
   3  11   3    73.48    68.93     2.45 o
   4  11   3     8.51     7.58     1.81 o
   5  11   3    15.91    16.77     1.52 o
   6  11   3    26.78    29.37     2.21 o
  -6  12   3    57.18    48.23     2.30 o
  -5  12   3   179.05   172.91     4.44 o
  -4  12   3     1.61     5.48     1.78 o
  -3  12   3    13.11    13.87     1.68 o
  -2  12   3   226.12   250.44     7.80 o
  -1  12   3  1082.74  1151.53    20.86 o
   0  12   3   119.88   132.20     5.93 o
   1  12   3  3206.24  3326.92    27.67 o
   2  12   3     2.49     2.08     1.07 <
   3  12   3   145.68   133.43     3.36 o
   4  12   3   190.38   205.64     5.58 o
   5  12   3     4.98     5.27     1.25 o
   6  12   3   184.23   195.22     5.21 o
  -6  13   3    94.43    85.08     2.93 o
  -5  13   3     0.26     3.67     1.38 <
  -4  13   3  1909.70  1800.24    19.39 o
  -3  13   3     9.24     6.28     1.32 o
  -2  13   3   600.12   587.63    10.45 o
  -1  13   3   735.29   819.09    17.42 o
   0  13   3  2167.72  2290.13    38.27 o
   1  13   3   710.91   758.00    10.29 o
   2  13   3   146.38   129.29     3.19 o
   3  13   3   329.96   330.34     5.46 o
   4  13   3   174.58   179.73     4.05 o
   5  13   3   120.63   124.32     3.82 o
   6  13   3     0.05     2.89     1.22 <
  -6  14   3     0.01    -0.39     0.99 <
  -5  14   3   864.12   862.65    11.14 o
  -4  14   3   283.97   286.35     7.76 o
  -3  14   3   364.15   346.77     6.16 o
  -2  14   3   117.56   135.34     4.26 o
  -1  14   3     0.73     1.05     2.42 <
   0  14   3   304.92   335.64     9.19 o
   1  14   3  1553.84  1642.25    20.57 o
   2  14   3   111.03    99.94     2.67 o
   3  14   3   157.01   152.77     3.79 o
   4  14   3   173.18   189.51     4.25 o
   5  14   3   138.11   138.35     3.99 o
   6  14   3     3.12     3.71     1.18 o
  -6  15   3    23.10    23.15     1.62 o
  -5  15   3     0.01     2.78     1.31 <
  -4  15   3   244.11   239.57     7.11 o
  -3  15   3     0.19    -0.28     1.18 <
  -2  15   3     0.03     4.95     1.47 o
  -1  15   3   565.08   616.40    11.06 o
   0  15   3   156.19   166.41     8.90 o
   1  15   3   255.11   241.32     8.37 o
   2  15   3   275.22   270.80     4.91 o
   3  15   3   788.25   801.73     9.72 o
   4  15   3  1187.64  1160.59    12.50 o
   5  15   3    59.84    59.17     2.69 o
   6  15   3    25.06    25.34     1.92 o
  -6  16   3    11.93    11.15     1.21 o
  -5  16   3    19.65    13.81     1.60 o
  -4  16   3   265.25   286.01     7.87 o
  -3  16   3    16.39    13.30     1.59 o
  -2  16   3     5.20    -0.19     1.47 <
  -1  16   3   796.88   785.43    11.07 o
   0  16   3   456.58   535.98     9.96 o
   1  16   3   160.32   179.24     4.36 o
   2  16   3   552.26   542.61     7.40 o
   3  16   3    53.46    50.22     2.45 o
   4  16   3    10.57     9.88     1.44 o
   5  16   3    14.86    16.12     1.69 o
   6  16   3     0.27     1.71     1.04 <
  -6  17   3    12.02    11.46     1.68 o
  -5  17   3   269.73   245.24     5.13 o
  -4  17   3   710.52   786.61    12.16 o
  -3  17   3   263.32   242.22     5.33 o
  -2  17   3   170.82   197.40     5.61 o
  -1  17   3   165.41   145.45     3.96 o
   0  17   3   355.50   366.75     6.62 o
   1  17   3   137.53   149.65     3.51 o
   2  17   3     2.10     6.90     1.13 o
   3  17   3   600.68   595.23     8.52 o
   4  17   3    69.93    65.36     2.60 o
   5  17   3   224.55   234.01     5.08 o
   6  17   3    25.30    26.46     1.79 o
  -6  18   3    28.95    23.31     1.99 o
  -5  18   3   146.66   178.78     4.30 o
  -4  18   3   124.82   130.73     4.49 o
  -3  18   3   156.73   141.77     4.81 o
  -2  18   3     0.04    -0.42     1.47 <
  -1  18   3    85.57    81.77     3.03 o
   0  18   3   434.11   403.24     6.34 o
   1  18   3   445.97   435.37     6.43 o
   2  18   3   481.69   497.30     6.70 o
   3  18   3    73.23    72.03     2.89 o
   4  18   3   492.41   468.71     7.10 o
   5  18   3   212.58   211.80     4.75 o
   6  18   3    92.82   108.43     4.38 o
  -6  19   3     4.68     3.40     1.16 <
  -5  19   3   216.44   193.25     4.41 o
  -4  19   3   589.55   644.86    10.74 o
  -3  19   3     1.30     1.27     1.61 <
  -2  19   3   106.10   100.19     4.15 o
  -1  19   3   874.07   923.50    11.39 o
   0  19   3   274.29   279.55     5.33 o
   1  19   3    63.37    74.74     2.70 o
   2  19   3   343.78   318.39     6.52 o
   3  19   3  1172.90  1158.31    12.84 o
   4  19   3   463.51   448.65     6.90 o
   5  19   3    91.51    83.56     2.95 o
  -6  20   3     5.77     0.07     1.36 <
  -5  20   3     0.15     1.54     1.12 <
  -4  20   3     0.00     0.48     1.28 <
  -3  20   3   360.99   367.30     7.98 o
  -2  20   3   748.76   712.61    11.77 o
  -1  20   3   791.94   781.53    10.17 o
   0  20   3    20.44    23.15     1.65 o
   1  20   3    22.40    13.05     1.30 o
   2  20   3    17.87    17.00     2.00 o
   3  20   3   124.96   132.03     3.90 o
   4  20   3    11.47    12.00     1.55 o
   5  20   3   109.20   117.42     3.39 o
  -5  21   3    90.84    94.28     3.66 o
  -4  21   3   100.44    84.76     3.94 o
  -3  21   3   361.24   352.74     7.84 o
  -2  21   3   303.03   318.55     7.47 o
  -1  21   3   552.78   564.80     8.64 o
   0  21   3   515.15   553.02     8.55 o
   1  21   3   884.93   901.68    10.67 o
   2  21   3   114.35   121.94     4.86 o
   3  21   3   496.88   526.94     9.16 o
   4  21   3     2.76     3.82     1.27 o
   5  21   3   262.00   307.96     5.50 o
  -5  22   3   110.34   137.15     4.31 o
  -4  22   3   217.78   224.33     6.12 o
  -3  22   3     0.68     0.66     1.34 <
  -2  22   3     5.34     3.09     1.81 <
  -1  22   3    32.46    27.70     2.02 o
   0  22   3     0.72    -0.20     1.23 <
   1  22   3   998.20   981.70    11.37 o
   2  22   3  1110.04  1155.73    14.64 o
   3  22   3    53.73    53.11     3.30 o
   4  22   3     0.69     3.82     1.25 o
   5  22   3    47.16    56.39     2.79 o
  -5  23   3   357.02   355.24     6.95 o
  -4  23   3   126.51   115.83     4.34 o
  -3  23   3   926.72   888.79    12.01 o
  -2  23   3    41.27    41.27     3.20 o
  -1  23   3    93.50    91.89     3.22 o
   0  23   3    15.33    11.97     1.59 o
   1  23   3   186.57   197.16     4.66 o
   2  23   3    37.55    40.45     2.76 o
   3  23   3    19.53    21.41     2.40 o
   4  23   3     0.12     0.19     1.36 <
   5  23   3    41.66    38.23     2.88 o
  -5  24   3   292.89   313.72     6.30 o
  -4  24   3     0.08    -0.64     1.50 <
  -3  24   3   345.96   343.39     6.80 o
  -2  24   3   505.50   503.08    10.44 o
  -1  24   3  1975.97  1940.93    17.24 o
   0  24   3     0.31     2.27     1.25 <
   1  24   3  1537.06  1544.11    17.94 o
   2  24   3    15.21    11.49     1.79 o
   3  24   3    65.46    68.35     3.64 o
   4  24   3    35.18    35.27     2.31 o
   5  24   3    93.10    98.32     4.15 o
  -5  25   3    18.16    23.22     1.82 o
  -4  25   3    31.22    29.64     2.36 o
  -3  25   3   102.88    96.77     3.54 o
  -2  25   3    44.20    43.81     2.95 o
  -1  25   3     0.40     1.13     1.43 <
   0  25   3   154.01   146.90     4.63 o
   1  25   3    90.86   114.98     4.35 o
   2  25   3    37.88    34.95     2.43 o
   3  25   3     4.53     7.53     1.89 o
   4  25   3    33.19    29.98     2.05 o
   5  25   3    38.30    44.18     2.73 o
  -5  26   3     2.80     4.13     1.30 o
  -4  26   3    43.35    41.85     2.61 o
  -3  26   3   157.64   168.10     4.62 o
  -2  26   3     6.99     3.39     1.61 <
  -1  26   3     2.07     1.32     1.61 <
   0  26   3   231.58   217.93     5.92 o
   1  26   3   149.72   129.15     4.71 o
   2  26   3   874.28   897.46    14.34 o
   3  26   3   150.66   147.20     5.07 o
   4  26   3    93.25    96.93     3.87 o
   5  26   3    36.20    46.18     3.67 o
  -4  27   3   128.42   127.41     4.17 o
  -3  27   3   807.92   744.44    10.57 o
  -2  27   3     5.40     2.68     1.76 <
  -1  27   3   133.84   137.73     4.11 o
   0  27   3     1.30     5.02     1.62 o
   1  27   3   310.28   313.72     6.59 o
   2  27   3   279.09   310.73     7.65 o
   3  27   3    57.22    63.55     4.26 o
   4  27   3    53.33    55.63     2.87 o
  -4  28   3     0.03     0.02     1.08 <
  -3  28   3   114.45   111.10     3.63 o
  -2  28   3   581.79   566.33    10.53 o
  -1  28   3  1544.25  1570.23    25.26 o
   0  28   3   878.19   838.63    10.40 o
   1  28   3   328.44   344.21     6.96 o
   2  28   3    44.68    41.09     3.66 o
   3  28   3    86.76    92.17     4.91 o
   4  28   3    44.29    48.40     2.20 o
  -4  29   3    35.53    30.99     1.79 o
  -3  29   3     1.08    -0.17     1.16 <
  -2  29   3   329.41   306.51     7.36 o
  -1  29   3     5.37    11.30     2.79 o
   0  29   3    54.97    55.90     2.55 o
   1  29   3   266.88   242.16     5.73 o
   2  29   3    12.20    17.13     2.67 o
   3  29   3    79.53    76.87     4.41 o
   4  29   3    85.55    83.07     2.69 o
  -4  30   3   155.96   166.35     4.33 o
  -3  30   3   111.07   114.04     4.10 o
  -2  30   3     0.77     0.67     1.53 <
  -1  30   3    55.79    56.80     4.22 o
   0  30   3     2.69     2.74     1.32 <
   1  30   3   197.36   226.50     5.51 o
   2  30   3    35.51    36.01     3.31 o
   3  30   3   151.65   173.21     6.28 o
   4  30   3    70.05    77.39     2.85 o
  -4  31   3    32.12    32.93     3.27 o
  -3  31   3     5.77     6.78     1.39 o
  -2  31   3    96.36    85.09     3.85 o
  -1  31   3   157.05   173.47     6.84 o
   0  31   3    74.15    67.68     2.92 o
   1  31   3    91.59   100.50     3.50 o
   2  31   3     4.68     4.03     1.73 <
   3  31   3    23.51    26.73     2.16 o
  -3  32   3   290.01   248.83     7.03 o
  -2  32   3     1.65    -0.21     1.81 <
  -1  32   3   222.88   214.12     7.51 o
   0  32   3     2.91     3.97     1.58 <
   1  32   3    30.97    35.29     2.14 o
   2  32   3     0.08     1.68     1.70 <
   3  32   3    25.03    25.39     2.00 o
  -3  33   3     0.13     0.92     1.00 <
  -2  33   3   159.63   161.96     6.13 o
  -1  33   3   102.97   111.67     5.25 o
   0  33   3    36.97    36.10     3.20 o
   1  33   3    20.07    17.70     1.65 o
   2  33   3     0.01     0.34     1.16 <
   3  33   3   176.51   196.87     4.68 o
  -3  34   3    36.75    30.60     2.27 o
  -2  34   3    25.87    22.78     1.99 o
  -1  34   3    46.17    48.14     3.49 o
   0  34   3    64.01    64.97     3.98 o
   1  34   3   252.10   256.99     5.11 o
   2  34   3     0.84     2.17     1.20 <
   3  34   3     0.38     0.63     1.06 <
  -2  35   3    16.38    13.54     1.55 o
  -1  35   3    61.04    69.90     3.87 o
   0  35   3   313.92   319.59     8.49 o
   1  35   3   189.25   192.19     4.92 o
   2  35   3     0.01    -0.71     1.01 <
  -2  36   3    18.57    19.14     1.96 o
  -1  36   3   180.24   196.35     4.99 o
   0  36   3     0.55    -0.41     1.43 <
   1  36   3     7.89     6.33     1.26 o
   2  36   3     3.69     5.46     1.65 o
  -1  37   3     0.22     1.11     1.38 <
   0  37   3   338.79   327.60     7.77 o
   1  37   3   153.28   172.12     7.12 o
  -6   0   4    35.34    26.79     2.48 o
  -4   0   4   358.44   319.95    12.67 o
  -2   0   4  4140.89  4867.41    99.43 o
   0   0   4  2293.47  2185.48    47.64 o
   2   0   4     8.75    10.43     5.19 <
   4   0   4   636.18   626.61    14.35 o
   6   0   4  1580.63  1537.75    31.30 o
  -6   1   4   116.55   123.55     3.29 o
  -5   1   4   172.05   188.02     4.60 o
  -4   1   4   826.77   777.76    14.62 o
  -3   1   4    60.66    62.86     3.46 o
  -2   1   4  2173.59  2326.45    41.16 o
  -1   1   4     3.14     4.66     2.94 <
   0   1   4   354.05   340.52     8.45 o
   1   1   4   826.05   830.02    10.80 o
   2   1   4   182.68   171.10     9.43 o
   3   1   4   675.14   721.72    13.26 o
   4   1   4   189.30   186.54     6.22 o
   5   1   4   190.19   185.70     4.34 o
   6   1   4     1.95     5.77     1.72 o
  -6   2   4    70.48    80.92     2.67 o
  -5   2   4     2.71     0.99     1.25 <
  -4   2   4     0.65     1.60     1.16 <
  -3   2   4   357.68   393.62    10.15 o
  -2   2   4   997.66  1097.88    25.59 o
  -1   2   4    29.71    37.38     4.32 o
   0   2   4    27.50    24.96     2.67 o
   1   2   4   669.53   633.41    10.38 o
   2   2   4     2.35     3.22     2.20 <
   3   2   4    50.63    54.44     2.70 o
   4   2   4   131.28   139.40     5.42 o
   5   2   4     8.33     7.02     1.63 o
   6   2   4     8.16     5.93     1.54 o
  -6   3   4    49.35    49.96     2.14 o
  -5   3   4    76.34    71.79     2.90 o
  -4   3   4   393.64   374.55     7.87 o
  -3   3   4   381.32   415.90     7.64 o
  -2   3   4   421.95   538.80    16.97 o
  -1   3   4   150.80   151.26     7.92 o
   0   3   4   218.60   224.39     6.90 o
   1   3   4   168.01   167.41     5.08 o
   2   3   4   742.99   721.46    15.39 o
   3   3   4   597.45   592.23     7.05 o
   4   3   4    45.04    49.73     3.02 o
   5   3   4    82.53    78.70     3.45 o
   6   3   4   140.20   149.94     3.84 o
  -6   4   4    58.62    55.68     2.19 o
  -5   4   4    12.04    16.06     1.93 o
  -4   4   4     7.88     4.49     1.55 <
  -3   4   4   353.15   388.75     6.56 o
  -2   4   4   222.30   213.46    10.55 o
  -1   4   4    53.34    58.44     4.25 o
   0   4   4     7.07    14.09     2.21 o
   1   4   4  2374.72  2465.42    25.98 o
   2   4   4     7.45     4.10     2.75 <
   3   4   4   170.71   171.50     3.41 o
   4   4   4    16.71    19.82     1.82 o
   5   4   4   137.41   143.59     4.51 o
   6   4   4     0.03     1.26     0.96 <
  -6   5   4    31.36    31.39     1.75 o
  -5   5   4   265.55   252.17     6.15 o
  -4   5   4   368.90   352.20     7.74 o
  -3   5   4   127.82   128.82     3.77 o
  -2   5   4   272.18   251.31    11.56 o
  -1   5   4    90.74   116.15     6.97 o
   0   5   4    38.95    46.58     3.46 o
   1   5   4    70.27    82.98     3.66 o
   2   5   4    27.46    30.47     3.51 o
   3   5   4   104.41   110.82     2.78 o
   4   5   4    39.58    37.67     2.63 o
   5   5   4   131.70   148.00     4.56 o
   6   5   4    67.48    64.71     2.98 o
  -6   6   4   244.75   226.05     5.08 o
  -5   6   4  1010.46   983.27    14.03 o
  -4   6   4   363.89   373.09     7.98 o
  -3   6   4   129.40   110.55     3.51 o
  -2   6   4     2.36     1.96     3.05 <
  -1   6   4     1.59     3.97     2.42 <
   0   6   4    71.64    89.26     4.70 o
   1   6   4  1956.79  2046.39    22.89 o
   2   6   4   437.32   476.82    12.71 o
   3   6   4  1367.04  1417.85    12.10 o
   4   6   4    10.81    10.21     1.92 o
   5   6   4   287.62   282.76     6.43 o
   6   6   4     0.02    -0.26     1.09 <
  -6   7   4     4.28     1.03     1.04 <
  -5   7   4   133.77   150.49     4.64 o
  -4   7   4    63.86    57.93     3.35 o
  -3   7   4   626.60   593.17     8.55 o
  -2   7   4   958.12  1001.71    20.45 o
  -1   7   4    73.41    72.19     4.83 o
   0   7   4     0.76     2.39     2.26 <
   1   7   4  8644.87  9185.92    78.06 o
   2   7   4  3403.99  3458.63    36.28 o
   3   7   4     8.17     9.45     1.02 o
   4   7   4   159.72   192.62     5.46 o
   5   7   4   149.31   149.13     4.53 o
   6   7   4     1.33     1.35     1.14 <
  -6   8   4    80.70    88.97     3.05 o
  -5   8   4    39.05    37.00     2.22 o
  -4   8   4    51.92    58.30     3.62 o
  -3   8   4     0.13     2.96     1.31 <
  -2   8   4   949.74  1077.45    21.62 o
  -1   8   4   248.63   242.39     8.65 o
   0   8   4   212.31   258.85     9.96 o
   1   8   4 10109.20 10716.10    89.90 o
   2   8   4    36.03    30.40     2.39 o
   3   8   4   568.35   590.36     6.67 o
   4   8   4    41.33    39.54     2.88 o
   5   8   4   224.89   222.24     5.00 o
   6   8   4    58.53    60.08     2.81 o
  -6   9   4   184.88   200.08     4.61 o
  -5   9   4    96.26    91.75     3.23 o
  -4   9   4    54.40    45.81     3.14 o
  -3   9   4     0.24     2.31     1.15 <
  -2   9   4   176.93   202.20     6.98 o
  -1   9   4   240.63   257.49     9.09 o
   0   9   4  3699.46  4059.84    57.60 o
   1   9   4  1416.64  1491.36    22.91 o
   2   9   4  2904.64  2928.83    25.07 o
   3   9   4    25.48    22.55     1.36 o
   4   9   4   542.82   568.38     9.82 o
   5   9   4    21.85    24.20     1.89 o
   6   9   4   102.04    99.18     3.59 o
  -6  10   4     4.18     4.12     1.15 o
  -5  10   4   585.33   579.18     8.70 o
  -4  10   4   973.82  1016.09    15.48 o
  -3  10   4   219.32   231.22     5.35 o
  -2  10   4   125.53   125.71     3.97 o
  -1  10   4     0.00     0.15     2.36 <
   0  10   4    92.36    83.39     5.95 o
   1  10   4  5648.21  5953.52    55.34 o
   2  10   4  2366.22  2253.38    18.69 o
   3  10   4    12.59     9.07     1.22 o
   4  10   4    29.14    32.29     2.54 o
   5  10   4    42.91    48.01     2.39 o
   6  10   4    13.66    17.88     1.74 o
  -6  11   4    48.24    59.22     2.46 o
  -5  11   4   198.60   207.29     4.81 o
  -4  11   4     2.35    -0.17     1.79 <
  -3  11   4   359.39   341.99     6.92 o
  -2  11   4   222.50   221.79     5.57 o
  -1  11   4  1222.17  1363.37    24.17 o
   0  11   4   121.83   117.03     5.96 o
   1  11   4   324.63   296.54     7.87 o
   2  11   4  1370.77  1390.26    14.13 o
   3  11   4   742.82   723.03     8.88 o
   4  11   4     2.71     2.10     1.97 <
   5  11   4   491.74   483.20     6.94 o
   6  11   4    24.44    27.17     1.97 o
  -6  12   4   404.48   430.73     9.05 o
  -5  12   4     4.66     3.15     1.27 <
  -4  12   4   288.62   287.53     7.85 o
  -3  12   4    53.28    60.55     2.95 o
  -2  12   4    98.18    90.49     4.13 o
  -1  12   4   751.72   786.18    17.79 o
   0  12   4  2608.39  2765.17    36.90 o
   1  12   4    85.06    52.01     2.87 o
   2  12   4   352.05   379.31     5.62 o
   3  12   4     2.52     3.08     1.25 <
   4  12   4   174.78   177.82     4.75 o
   5  12   4   135.27   139.86     3.49 o
   6  12   4    92.20   100.20     3.45 o
  -6  13   4     0.28    -0.34     1.21 <
  -5  13   4   478.65   481.33     7.60 o
  -4  13   4  1093.20  1096.13    19.75 o
  -3  13   4   874.00   887.04    12.24 o
  -2  13   4   462.43   466.24     9.74 o
  -1  13   4  1081.17  1199.44    18.54 o
   0  13   4     5.95     8.19     2.19 o
   1  13   4   322.34   345.53     6.41 o
   2  13   4   912.59   933.74     9.99 o
   3  13   4   120.46   128.42     3.57 o
   4  13   4    25.32    22.16     1.52 o
   5  13   4     1.68     1.93     1.07 <
   6  13   4    22.02    26.20     1.89 o
  -6  14   4    50.40    61.90     3.11 o
  -5  14   4   280.35   313.12     8.82 o
  -4  14   4   337.43   376.13    11.04 o
  -3  14   4    33.28    32.92     2.42 o
  -2  14   4     8.56     4.27     1.48 <
  -1  14   4    82.74    78.17     4.53 o
   0  14   4    27.76    15.23     1.56 o
   1  14   4    11.11    12.25     1.23 o
   2  14   4    58.97    77.40     2.94 o
   3  14   4   204.93   226.21     4.71 o
   4  14   4    50.00    43.68     1.97 o
   5  14   4   122.55   113.11     3.12 o
   6  14   4     2.83     3.42     1.13 o
  -6  15   4    11.58    11.43     1.64 o
  -5  15   4    22.38    19.25     2.06 o
  -4  15   4  1729.98  1672.90    26.34 o
  -3  15   4   326.72   309.54     6.96 o
  -2  15   4   524.86   562.54     9.72 o
  -1  15   4    15.96    12.48     1.66 o
   0  15   4     9.28     9.05     1.47 o
   1  15   4    12.19    18.33     1.53 o
   2  15   4    88.79    87.02     3.14 o
   3  15   4   372.72   363.88     6.24 o
   4  15   4    24.79    24.42     1.67 o
   5  15   4    95.89    95.14     2.81 o
   6  15   4     1.12    -0.39     1.02 <
  -6  16   4    51.38    59.77     2.94 o
  -5  16   4    37.10    42.54     2.74 o
  -4  16   4    86.29    86.87     4.94 o
  -3  16   4    10.51    11.37     1.80 o
  -2  16   4   851.20   862.21    12.61 o
  -1  16   4   284.95   293.28     5.67 o
   0  16   4   405.13   382.25     8.17 o
   1  16   4   180.95   185.08     4.60 o
   2  16   4     9.74     8.12     1.40 o
   3  16   4    11.12    10.82     1.36 o
   4  16   4   750.69   764.58     8.61 o
   5  16   4     1.95     2.95     1.12 <
  -6  17   4    85.15    88.17     3.45 o
  -5  17   4    48.41    51.03     3.59 o
  -4  17   4   146.87   159.68     5.15 o
  -3  17   4   866.97   833.46    12.43 o
  -2  17   4    78.62    63.97     3.40 o
  -1  17   4    14.06    15.31     1.60 o
   0  17   4   200.56   190.00     5.79 o
   1  17   4     0.50     4.49     1.10 o
   2  17   4   124.98   120.66     3.81 o
   3  17   4    34.69    39.22     2.40 o
   4  17   4   303.44   309.29     5.02 o
   5  17   4    66.00    61.41     2.25 o
  -6  18   4     2.89     1.52     0.91 <
  -5  18   4   200.09   237.05     7.36 o
  -4  18   4    18.38    26.92     2.52 o
  -3  18   4   368.94   367.74     7.95 o
  -2  18   4     0.07     0.73     1.63 <
  -1  18   4    31.20    30.58     2.06 o
   0  18   4     6.74     4.96     1.65 o
   1  18   4   499.69   466.88     7.02 o
   2  18   4  1127.60  1109.40    15.90 o
   3  18   4    97.95    90.23     3.66 o
   4  18   4   287.22   274.96     4.69 o
   5  18   4    32.53    31.27     1.85 o
  -5  19   4   430.56   484.69    10.86 o
  -4  19   4   438.15   556.58    12.75 o
  -3  19   4  1358.90  1332.82    16.77 o
  -2  19   4  1035.15  1041.62    14.83 o
  -1  19   4     2.12     1.77     1.24 <
   0  19   4     2.39     1.53     1.53 <
   1  19   4    70.06    74.71     2.87 o
   2  19   4     6.64     7.40     1.85 o
   3  19   4  1267.81  1308.33    17.93 o
   4  19   4   226.85   223.41     4.19 o
   5  19   4     0.14     0.69     1.02 <
  -5  20   4     9.69    11.31     2.05 o
  -4  20   4    13.29    17.11     2.83 o
  -3  20   4   208.80   226.28     6.49 o
  -2  20   4   642.05   630.57    11.28 o
  -1  20   4   346.57   344.69     7.62 o
   0  20   4   198.06   179.12     6.08 o
   1  20   4   587.01   596.75     8.41 o
   2  20   4    43.49    42.56     2.83 o
   3  20   4   105.69   101.66     4.27 o
   4  20   4   173.34   172.65     3.63 o
   5  20   4   175.36   185.75     4.84 o
  -5  21   4    51.75    46.07     3.15 o
  -4  21   4   200.23   184.10     6.88 o
  -3  21   4   704.93   760.84    10.85 o
  -2  21   4     0.40     1.72     1.98 <
  -1  21   4   826.50   876.12    12.46 o
   0  21   4   113.76    96.66     5.29 o
   1  21   4    11.66    12.03     1.60 o
   2  21   4   374.05   395.75     9.04 o
   3  21   4   146.39   143.05     5.08 o
   4  21   4    26.44    27.78     1.81 o
   5  21   4     0.46     2.17     1.11 <
  -5  22   4    62.23    69.41     3.65 o
  -4  22   4   183.48   180.10     6.71 o
  -3  22   4   100.77   107.33     3.74 o
  -2  22   4   225.66   223.34     6.50 o
  -1  22   4    35.88    34.29     2.82 o
   0  22   4    20.03    22.56     3.20 o
   1  22   4   589.24   598.26     9.68 o
   2  22   4   822.24   785.87    13.60 o
   3  22   4   287.30   307.82     7.49 o
   4  22   4     0.33    -0.38     1.13 <
   5  22   4    17.32    17.47     1.63 o
  -5  23   4    25.45    30.46     2.54 o
  -4  23   4    99.93    87.80     3.70 o
  -3  23   4    91.81    81.98     3.31 o
  -2  23   4  1423.76  1344.06    17.26 o
  -1  23   4   373.17   376.01     7.99 o
   0  23   4   972.02   957.89    18.41 o
   1  23   4     1.93     2.18     1.20 <
   2  23   4   166.90   171.56     5.40 o
   3  23   4   138.46   138.10     4.95 o
   4  23   4    62.39    48.52     2.17 o
   5  23   4     0.04    -0.39     1.05 <
  -5  24   4    12.75    10.83     1.72 o
  -4  24   4    14.89    15.71     1.86 o
  -3  24   4    23.09    19.28     1.85 o
  -2  24   4   683.20   652.84    11.29 o
  -1  24   4   432.24   409.24     9.06 o
   0  24   4   754.08   735.57    16.08 o
   1  24   4   461.85   422.84     9.64 o
   2  24   4    26.15    30.29     2.67 o
   3  24   4   154.17   155.86     5.16 o
   4  24   4     6.54     5.65     1.14 o
   5  24   4    23.30    22.11     2.76 o
  -5  25   4     9.33    11.50     1.60 o
  -4  25   4     8.77     6.02     1.48 o
  -3  25   4   253.10   238.14     5.53 o
  -2  25   4   360.74   357.18     7.93 o
  -1  25   4    62.15    54.04     3.77 o
   0  25   4    45.30    47.52     4.08 o
   1  25   4     7.44     5.06     1.66 o
   2  25   4     1.57     0.61     1.73 <
   3  25   4    27.57    28.72     2.16 o
   4  25   4   112.11   112.70     3.02 o
  -4  26   4    22.09    19.01     1.93 o
  -3  26   4   157.68   146.72     4.27 o
  -2  26   4    51.22    43.88     3.37 o
  -1  26   4    32.68    36.46     3.57 o
   0  26   4   417.23   425.05     8.83 o
   1  26   4   397.82   391.56     8.49 o
   2  26   4    12.13     3.90     2.15 <
   3  26   4    54.03    46.08     2.47 o
   4  26   4   172.47   174.19     4.12 o
  -4  27   4    15.85    15.99     1.75 o
  -3  27   4     1.27     1.08     1.19 <
  -2  27   4    21.19    19.48     2.22 o
  -1  27   4     1.83     1.59     2.26 <
   0  27   4    49.86    51.81     3.17 o
   1  27   4     0.02    -0.56     1.52 <
   2  27   4    58.90    56.42     4.07 o
   3  27   4     2.18     0.76     1.51 <
   4  27   4     5.80     4.92     1.06 o
  -4  28   4    54.02    59.22     3.35 o
  -3  28   4   291.55   280.60     5.75 o
  -2  28   4     3.03    -0.31     1.52 <
  -1  28   4    33.98    39.38     3.54 o
   0  28   4    80.66    72.21     4.46 o
   1  28   4   267.95   232.48     6.29 o
   2  28   4    97.09    97.43     5.08 o
   3  28   4    56.23    57.09     3.00 o
   4  28   4   152.34   171.25     3.75 o
  -4  29   4    44.54    49.55     2.93 o
  -3  29   4    60.88    58.33     2.51 o
  -2  29   4    71.52    67.11     3.33 o
  -1  29   4    12.20    12.17     2.60 o
   0  29   4    18.25    12.86     1.91 o
   1  29   4   301.20   315.76     7.35 o
   2  29   4     0.27     0.43     1.91 <
   3  29   4    15.69    17.44     1.85 o
   4  29   4     0.73    -0.41     1.06 <
  -4  30   4     5.30    10.52     1.59 o
  -3  30   4   166.83   155.98     3.94 o
  -2  30   4     1.42     4.08     1.59 <
  -1  30   4    99.44   102.24     5.22 o
   0  30   4     4.11     2.16     1.53 <
   1  30   4   244.84   279.07     6.83 o
   2  30   4     6.05     4.43     1.81 <
   3  30   4    10.95     5.29     1.43 o
  -3  31   4     5.45     5.86     1.35 o
  -2  31   4   136.64   139.05     4.75 o
  -1  31   4     0.38    -1.30     1.87 <
   0  31   4     8.01    10.12     1.78 o
   1  31   4     0.03     0.47     1.36 <
   2  31   4    26.44    20.79     2.44 o
   3  31   4   336.12   354.89     8.50 o
  -3  32   4    66.49    70.86     3.57 o
  -2  32   4   162.17   146.57     4.89 o
  -1  32   4   196.97   193.86     6.84 o
   0  32   4   253.30   266.13     8.04 o
   1  32   4   281.94   289.51     6.59 o
   2  32   4     5.03     7.86     1.53 o
   3  32   4   283.54   301.04     5.97 o
  -3  33   4     4.22     4.18     1.95 <
  -2  33   4   149.65   133.39     4.33 o
  -1  33   4   262.57   281.77     8.06 o
   0  33   4     0.27    -1.18     1.76 <
   1  33   4    25.99    25.62     2.06 o
   2  33   4    41.15    39.99     2.26 o
   3  33   4    52.53    65.89     3.18 o
  -2  34   4    47.31    45.03     2.47 o
  -1  34   4    33.56    38.11     2.97 o
   0  34   4     0.18     2.44     1.62 <
   1  34   4    74.30    77.43     3.08 o
   2  34   4    67.70    67.50     3.28 o
  -2  35   4     7.83    11.81     1.38 o
  -1  35   4    69.04    74.84     3.12 o
   0  35   4   154.33   157.18     5.42 o
   1  35   4     1.50     3.79     1.12 o
   2  35   4     0.62     0.39     1.03 <
  -1  36   4     3.16     0.29     1.06 <
   0  36   4   159.91   180.27     5.56 o
   1  36   4     3.90     1.87     1.15 <
   0  37   4     1.84     4.71     1.79 <
  -5   0   5  1077.10   989.80    17.22 o
  -3   0   5    87.75    92.54     6.74 o
  -1   0   5   737.34   631.33    25.59 o
   1   0   5   660.41   725.82    27.16 o
   3   0   5   510.64   523.69    11.06 o
   5   0   5    11.60     8.70     3.30 <
  -6   1   5    92.04    83.14     2.57 o
  -5   1   5   402.84   403.15     6.91 o
  -4   1   5   551.38   530.82    10.45 o
  -3   1   5    24.95    42.97     3.30 o
  -2   1   5   251.37   265.68     7.23 o
  -1   1   5   929.39  1014.96    23.72 o
   0   1   5    23.23    24.35     3.46 o
   1   1   5    87.17   116.56     5.83 o
   2   1   5     7.46     8.99     1.55 o
   3   1   5    37.49    29.58     2.11 o
   4   1   5   221.43   222.33     8.63 o
   5   1   5   242.97   255.06     8.02 o
   6   1   5    26.86    28.34     2.32 o
  -6   2   5   225.45   195.65     3.98 o
  -5   2   5   734.41   733.04     9.98 o
  -4   2   5    17.23    22.48     2.49 o
  -3   2   5   173.48   219.84     6.10 o
  -2   2   5     0.87     1.09     1.60 <
  -1   2   5   446.38   475.69    15.40 o
   0   2   5   188.22   199.02     7.27 o
   1   2   5  2723.82  2714.12    29.88 o
   2   2   5   377.45   392.07     7.57 o
   3   2   5   110.82   104.48     3.22 o
   4   2   5   811.19   807.91    16.98 o
   5   2   5     8.26     8.33     2.28 o
   6   2   5   261.06   268.12     6.72 o
  -6   3   5     0.50     4.18     1.15 o
  -5   3   5   265.62   283.23     5.65 o
  -4   3   5   161.80   146.51     5.09 o
  -3   3   5     4.54     9.16     1.48 o
  -2   3   5    12.28    16.06     2.37 o
  -1   3   5    40.03    38.01     4.83 o
   0   3   5    38.89    35.32     3.32 o
   1   3   5     0.27     2.06     1.67 <
   2   3   5   492.22   481.52     7.48 o
   3   3   5   164.10   158.64     3.99 o
   4   3   5     0.27     1.44     2.40 <
   5   3   5     4.07     4.86     1.91 <
   6   3   5   104.78   104.05     4.07 o
  -6   4   5     2.48    -1.03     1.23 <
  -5   4   5     0.05     0.90     1.18 <
  -4   4   5   123.89   121.91     5.52 o
  -3   4   5    87.89    93.58     3.39 o
  -2   4   5  4118.48  4511.13    43.95 o
  -1   4   5   108.71   129.52     8.21 o
   0   4   5   272.19   292.67     8.98 o
   1   4   5  2105.36  2215.40    29.59 o
   2   4   5     7.04     7.48     1.36 o
   3   4   5   109.89   109.28     3.90 o
   4   4   5   183.06   173.03     7.53 o
   5   4   5     7.79    10.44     2.30 o
   6   4   5    13.38    14.34     1.79 o
  -6   5   5    24.59    20.63     1.81 o
  -5   5   5   107.06    99.88     3.83 o
  -4   5   5   542.85   536.31    11.78 o
  -3   5   5     0.71    -1.52     1.33 <
  -2   5   5     2.19     3.06     1.44 <
  -1   5   5    15.25    13.96     3.00 o
   0   5   5  2838.41  2974.65    37.76 o
   1   5   5    44.87    47.25     4.12 o
   2   5   5   851.76   838.33     9.81 o
   3   5   5    12.45    14.12     1.34 o
   4   5   5   228.69   204.09     6.82 o
   5   5   5    22.95    20.54     2.65 o
   6   5   5    66.41    59.73     3.03 o
  -6   6   5    96.45    81.81     3.00 o
  -5   6   5   204.54   221.57     5.66 o
  -4   6   5   405.91   370.65     9.72 o
  -3   6   5    18.15    17.94     1.78 o
  -2   6   5     5.79     6.31     1.57 o
  -1   6   5   133.62   148.14     7.17 o
   0   6   5   181.40   180.35     8.85 o
   1   6   5   741.13   787.67    16.38 o
   2   6   5   283.31   287.40     5.41 o
   3   6   5   396.23   415.23     6.15 o
   4   6   5    34.33    31.38     2.96 o
   5   6   5    35.82    33.56     3.22 o
   6   6   5    45.94    47.59     2.72 o
  -6   7   5     2.18     1.76     1.05 <
  -5   7   5   182.26   169.09     6.41 o
  -4   7   5    34.69    28.03     3.07 o
  -3   7   5   224.10   245.52     5.67 o
  -2   7   5  1056.52  1093.40    14.19 o
  -1   7   5   967.15  1063.61    25.18 o
   0   7   5   271.26   303.04    11.78 o
   1   7   5  3217.70  3330.25    34.88 o
   2   7   5   267.60   269.28     5.26 o
   3   7   5    90.77    79.93     2.28 o
   4   7   5    45.68    44.00     3.31 o
   5   7   5    35.23    33.39     3.09 o
   6   7   5   185.56   180.96     5.21 o
  -6   8   5     0.65    -1.30     1.03 <
  -5   8   5    14.02    11.03     2.31 o
  -4   8   5   341.05   313.24     9.10 o
  -3   8   5    38.96    48.45     2.66 o
  -2   8   5   551.56   496.12     7.66 o
  -1   8   5    84.62    96.26     3.93 o
   0   8   5   140.18   157.64     8.63 o
   1   8   5   180.24   174.04     4.99 o
   2   8   5     6.83    14.04     1.41 o
   3   8   5    93.45    94.41     2.50 o
   4   8   5   165.33   175.67     5.40 o
   5   8   5   125.32   126.28     4.12 o
   6   8   5   506.83   527.97    13.98 o
  -6   9   5    34.58    42.08     2.12 o
  -5   9   5   247.37   237.73     7.54 o
  -4   9   5    22.37    21.98     2.93 o
  -3   9   5   588.60   583.35     9.22 o
  -2   9   5   243.93   239.03     5.28 o
  -1   9   5  2779.63  2889.74    25.24 o
   0   9   5     5.12     4.51     2.74 <
   1   9   5   901.09   942.93    15.14 o
   2   9   5   566.04   558.92     6.61 o
   3   9   5     9.10     9.15     1.10 o
   4   9   5   143.65   147.12     5.14 o
   5   9   5    46.23    40.46     2.44 o
   6   9   5    25.56    25.45     2.90 o
  -6  10   5    54.14    63.28     3.12 o
  -5  10   5     7.42     1.55     1.41 <
  -4  10   5   960.73   952.60    18.17 o
  -3  10   5    13.24    12.44     1.58 o
  -2  10   5   303.49   322.07     6.24 o
  -1  10   5    11.32     9.27     1.60 o
   0  10   5    27.77    35.06     3.25 o
   1  10   5    76.09    87.36     4.40 o
   2  10   5   190.78   191.61     4.12 o
   3  10   5   121.02   125.45     2.93 o
   4  10   5   220.57   235.35     4.65 o
   5  10   5    93.68    90.45     3.45 o
   6  10   5     0.23     2.52     1.74 <
  -6  11   5     3.00     3.78     1.31 <
  -5  11   5   169.52   152.60     4.92 o
  -4  11   5  2024.79  2024.01    28.98 o
  -3  11   5   352.47   327.79     7.07 o
  -2  11   5   105.61   118.66     4.39 o
  -1  11   5   239.60   246.65     5.78 o
   0  11   5    12.90    12.42     1.90 o
   1  11   5  1317.71  1322.05    14.96 o
   2  11   5  7467.73  7352.66    46.26 o
   3  11   5     5.90     4.21     0.99 o
   4  11   5  1084.74  1125.81    12.02 o
   5  11   5     0.42     0.59     1.36 <
   6  11   5   221.99   229.18     8.04 o
  -6  12   5    11.25    11.80     1.64 o
  -5  12   5    70.77    70.31     3.37 o
  -4  12   5     3.78     2.86     2.10 <
  -3  12   5   231.78   231.30     6.07 o
  -2  12   5   169.59   177.46     5.55 o
  -1  12   5   480.80   436.03    10.93 o
   0  12   5   570.30   648.37    10.76 o
   1  12   5   824.21   864.66     9.07 o
   2  12   5   495.95   494.15     6.90 o
   3  12   5   883.98   879.49     9.72 o
   4  12   5    82.45    86.85     2.88 o
   5  12   5   508.93   530.16     8.84 o
   6  12   5    23.05    30.05     2.95 o
  -6  13   5    22.35    27.71     2.11 o
  -5  13   5   141.98   128.93     4.45 o
  -4  13   5     0.76     5.30     2.09 <
  -3  13   5    53.30    56.46     3.24 o
  -2  13   5    28.30    14.11     1.95 o
  -1  13   5   204.99   204.81     7.56 o
   0  13   5    23.82    22.53     2.32 o
   1  13   5     0.09     1.78     1.05 <
   2  13   5    37.54    37.44     2.04 o
   3  13   5  1093.11  1085.78    11.21 o
   4  13   5   269.31   261.45     4.49 o
   5  13   5    40.71    43.84     2.41 o
  -6  14   5    65.60    73.31     3.13 o
  -5  14   5    19.45    19.22     2.01 o
  -4  14   5   278.45   268.58     8.40 o
  -3  14   5    88.96   104.43     4.31 o
  -2  14   5    30.76    35.57     2.73 o
  -1  14   5   404.35   382.96     8.78 o
   0  14   5   114.24   112.51     3.61 o
   1  14   5  1988.54  1992.52    16.15 o
   2  14   5   987.52   988.54    12.45 o
   3  14   5  1010.14  1035.62    10.41 o
   4  14   5   125.00   122.55     3.06 o
   5  14   5    28.57    30.45     1.86 o
  -6  15   5     9.17     8.98     1.32 o
  -5  15   5   401.28   348.12     7.36 o
  -4  15   5   199.53   208.94     7.41 o
  -3  15   5   146.07   169.63     5.37 o
  -2  15   5   253.69   241.23     6.60 o
  -1  15   5   264.18   277.68     6.53 o
   0  15   5   175.37   166.96     5.41 o
   1  15   5     5.93     7.60     1.23 o
   2  15   5    40.62    46.51     3.09 o
   3  15   5     7.78     8.94     1.23 o
   4  15   5  1221.81  1204.72    12.64 o
   5  15   5   417.24   440.31     7.64 o
  -6  16   5     0.01    -2.69     1.49 <
  -5  16   5    37.01    30.35     2.24 o
  -4  16   5   415.02   457.83    11.27 o
  -3  16   5   284.24   290.91     7.26 o
  -2  16   5    61.37    60.68     3.56 o
  -1  16   5   134.91   122.36     5.10 o
   0  16   5     9.05     8.97     1.68 o
   1  16   5    72.79    92.59     3.44 o
   2  16   5    21.48    19.45     2.13 o
   3  16   5    27.45    30.54     1.75 o
   4  16   5   284.22   270.71     4.57 o
   5  16   5    48.34    52.85     2.73 o
  -5  17   5    15.54    18.88     1.86 o
  -4  17   5  1670.06  1675.14    26.15 o
  -3  17   5    36.48    43.72     2.95 o
  -2  17   5   102.83   111.28     4.56 o
  -1  17   5   111.86   121.64     5.26 o
   0  17   5   231.97   241.03     7.51 o
   1  17   5   294.18   279.12     5.98 o
   2  17   5   263.71   269.53     7.28 o
   3  17   5   181.21   191.77     4.91 o
   4  17   5   139.97   134.64     3.16 o
   5  17   5    73.15    64.72     2.91 o
  -5  18   5     3.57     5.13     1.28 o
  -4  18   5    71.90    69.69     4.28 o
  -3  18   5   433.73   400.88     8.50 o
  -2  18   5     1.28     0.75     1.89 <
  -1  18   5     9.69     6.09     1.54 o
   0  18   5   152.10   153.26     6.07 o
   1  18   5   314.37   322.60     6.68 o
   2  18   5  1477.03  1488.89    19.72 o
   3  18   5   127.19   113.24     3.82 o
   4  18   5    90.14    88.05     2.91 o
   5  18   5    40.48    43.31     2.37 o
  -5  19   5     4.15     9.45     1.42 o
  -4  19   5   224.06   221.12     7.46 o
  -3  19   5   167.70   154.28     4.42 o
  -2  19   5    81.04    85.33     4.30 o
  -1  19   5   894.38   913.23    13.48 o
   0  19   5   326.97   303.27     8.76 o
   1  19   5   343.28   349.90     7.08 o
   2  19   5    75.24    61.97     3.85 o
   3  19   5   242.83   240.89     5.55 o
   4  19   5   120.38   126.35     3.39 o
   5  19   5    20.07    12.52     1.51 o
  -5  20   5    19.84    27.01     2.43 o
  -4  20   5     0.30     1.57     1.97 <
  -3  20   5   151.26   138.90     4.20 o
  -2  20   5  1288.44  1250.40    17.38 o
  -1  20   5     0.47    -1.41     1.78 <
   0  20   5   526.88   513.74    12.65 o
   1  20   5   343.23   365.31     7.32 o
   2  20   5   385.04   389.52     9.11 o
   3  20   5   205.96   210.70     5.14 o
   4  20   5     1.01     0.04     1.02 <
   5  20   5     0.19    -0.62     1.05 <
  -5  21   5    22.71    27.12     2.35 o
  -4  21   5   362.45   405.86    10.14 o
  -3  21   5   117.20   126.90     4.06 o
  -2  21   5    29.79    31.83     2.61 o
  -1  21   5    24.08    20.14     2.32 o
   0  21   5   254.31   268.38     9.19 o
   1  21   5   423.23   469.57     8.60 o
   2  21   5   104.71   106.85     4.72 o
   3  21   5   114.12   110.03     3.73 o
   4  21   5   115.62   106.18     3.02 o
   5  21   5   112.18   105.99     4.02 o
  -5  22   5     8.97    13.10     1.89 o
  -4  22   5     2.13     5.29     1.93 <
  -3  22   5    63.94    76.52     3.17 o
  -2  22   5    21.46    17.92     1.82 o
  -1  22   5     4.71     5.49     2.25 <
   0  22   5   527.22   529.39    13.44 o
   1  22   5   110.07    87.11     3.60 o
   2  22   5   117.34   112.51     4.38 o
   3  22   5    31.88    44.38     2.95 o
   4  22   5     3.66     2.15     1.02 <
   5  22   5    59.74    49.91     2.69 o
  -5  23   5    12.53    22.59     2.07 o
  -4  23   5    32.61    32.48     2.93 o
  -3  23   5   658.52   620.44     9.55 o
  -2  23   5    47.26    41.09     2.44 o
  -1  23   5   430.44   437.03    11.51 o
   0  23   5     2.40     1.47     2.47 <
   1  23   5    26.57    23.34     2.24 o
   2  23   5     8.61     7.37     1.79 o
   3  23   5     0.10    -0.53     1.56 <
   4  23   5    21.31    18.63     1.56 o
  -5  24   5     1.24     3.81     1.22 o
  -4  24   5     0.85    -1.01     1.61 <
  -3  24   5   488.14   474.72     8.06 o
  -2  24   5   345.85   291.97     6.12 o
  -1  24   5   250.00   278.42     8.51 o
   0  24   5    22.64    19.77     2.17 o
   1  24   5   547.19   553.46    12.85 o
   2  24   5    70.28    69.05     3.52 o
   3  24   5   250.25   247.40     6.38 o
   4  24   5    13.01     8.50     1.23 o
  -4  25   5    28.97    27.52     2.53 o
  -3  25   5   348.20   347.97     6.64 o
  -2  25   5     2.81     3.26     1.41 <
  -1  25   5    83.08    95.49     5.04 o
   0  25   5   153.73   147.62     4.95 o
   1  25   5   192.13   146.29     6.28 o
   2  25   5   438.60   438.59     8.80 o
   3  25   5     5.27     4.71     1.35 o
   4  25   5    83.88    77.86     2.65 o
  -4  26   5     7.64     9.61     1.83 o
  -3  26   5    31.73    39.17     2.27 o
  -2  26   5   104.07   104.77     3.58 o
  -1  26   5   145.31   130.09     5.84 o
   0  26   5    31.14    30.20     2.46 o
   1  26   5   176.64   227.79     7.81 o
   2  26   5     7.08     5.61     2.20 <
   3  26   5     0.00    -1.44     1.21 <
   4  26   5    89.50    97.86     3.30 o
  -4  27   5     0.13    -0.87     1.41 <
  -3  27   5   126.93   136.48     3.88 o
  -2  27   5    35.95    41.67     2.81 o
  -1  27   5    33.49    37.93     3.49 o
   0  27   5   180.19   185.55     5.54 o
   1  27   5    41.55    39.60     3.43 o
   2  27   5     0.25     0.14     1.69 <
   3  27   5    83.83   101.43     3.90 o
   4  27   5    97.95   118.43     3.45 o
  -4  28   5    24.07    23.02     2.05 o
  -3  28   5     0.38     0.71     1.04 <
  -2  28   5   264.61   243.56     6.64 o
  -1  28   5   866.44   869.13    16.64 o
   0  28   5   124.11   116.89     4.35 o
   1  28   5    62.52    65.10     4.16 o
   2  28   5     1.17     0.39     1.80 <
   3  28   5    40.87    41.33     2.51 o
  -4  29   5     1.31     2.94     1.90 <
  -3  29   5    14.58    11.43     1.29 o
  -2  29   5   252.72   246.65     6.62 o
  -1  29   5   127.29   127.01     5.63 o
   0  29   5   226.76   228.48     6.00 o
   1  29   5     0.52     3.06     1.41 <
   2  29   5     2.53     5.43     1.86 <
   3  29   5   145.48   149.10     4.37 o
  -3  30   5    26.43    30.43     1.73 o
  -2  30   5    91.63    94.89     3.90 o
  -1  30   5    42.25    42.32     3.42 o
   0  30   5    35.88    35.69     2.48 o
   1  30   5     2.14     1.37     1.21 <
   2  30   5   590.87   577.89    11.78 o
   3  30   5   111.48   107.12     3.52 o
  -3  31   5    98.97   120.83     4.63 o
  -2  31   5    41.06    33.59     2.40 o
  -1  31   5    33.07    39.44     2.65 o
   0  31   5    41.49    36.13     2.07 o
   1  31   5    83.01    82.26     3.37 o
   2  31   5    16.41    20.55     1.90 o
   3  31   5    12.23    11.47     1.70 o
  -3  32   5    36.88    37.97     3.65 o
  -2  32   5    15.94    20.45     1.98 o
  -1  32   5   248.64   244.45     5.98 o
   0  32   5     4.66     4.37     1.77 <
   1  32   5    30.22    26.59     1.58 o
   2  32   5    69.18    74.79     3.03 o
  -2  33   5   171.67   189.01     4.83 o
  -1  33   5     1.72     1.92     1.28 <
   0  33   5   509.64   524.28     9.07 o
   1  33   5     5.83     7.60     1.02 o
   2  33   5    42.28    39.68     2.11 o
  -2  34   5     6.37     8.48     1.51 o
  -1  34   5    12.61    12.08     1.60 o
   0  34   5     6.91     4.55     1.35 o
   1  34   5     9.34     5.32     0.99 o
  -1  35   5   224.33   237.29     5.29 o
   0  35   5   103.94   108.32     4.29 o
  -6   0   6    16.74    25.62     3.06 o
  -4   0   6   179.74   125.52     8.93 o
  -2   0   6  1460.39  1482.17    29.46 o
   0   0   6   777.82   870.71    18.48 o
   2   0   6  1118.04  1109.40    25.23 o
   4   0   6   306.67   321.11    13.33 o
   6   0   6     0.40    -2.88     1.84 <
  -6   1   6     0.61     0.38     1.27 <
  -5   1   6    32.49    37.74     3.32 o
  -4   1   6   756.24   763.43    15.91 o
  -3   1   6    51.01    51.00     3.84 o
  -2   1   6    12.65     3.11     1.55 <
  -1   1   6    50.67    52.24     2.70 o
   0   1   6   515.14   536.17     8.29 o
   1   1   6   837.19   898.82    14.30 o
   2   1   6     8.77     6.35     2.14 <
   3   1   6     5.94     8.11     1.47 o
   4   1   6    18.78    20.19     3.12 o
   5   1   6    47.04    45.97     3.49 o
   6   1   6     3.75     4.85     1.28 o
  -6   2   6     0.73     0.54     1.17 <
  -5   2   6   410.02   360.97     9.60 o
  -4   2   6   611.36   572.65    11.35 o
  -3   2   6     0.91     4.43     1.59 <
  -2   2   6     6.65     5.23     1.81 <
  -1   2   6    32.45    33.75     2.25 o
   0   2   6    19.98    17.63     1.44 o
   1   2   6    11.53    10.07     2.13 o
   2   2   6   600.02   611.12    10.60 o
   3   2   6   327.42   337.57     7.33 o
   4   2   6   800.82   808.23    16.26 o
   5   2   6     5.44     8.32     2.41 o
   6   2   6    22.83    19.90     1.89 o
  -6   3   6     2.40     0.27     1.21 <
  -5   3   6    84.59    73.27     3.35 o
  -4   3   6   483.62   436.52    10.96 o
  -3   3   6    94.76    95.22     4.15 o
  -2   3   6    98.67    86.51     4.52 o
  -1   3   6  1377.54  1430.31    16.41 o
   0   3   6   205.19   200.23     4.28 o
   1   3   6    38.73    34.53     2.17 o
   2   3   6   323.33   302.01     7.30 o
   3   3   6   194.73   187.85     5.32 o
   4   3   6   160.90   163.26     6.74 o
   5   3   6   558.83   597.53    12.78 o
   6   3   6   238.06   241.06     5.91 o
  -6   4   6    43.69    31.71     2.31 o
  -5   4   6    12.38    12.43     1.75 o
  -4   4   6    45.23    31.00     3.23 o
  -3   4   6     0.05    -0.26     1.43 <
  -2   4   6  1354.48  1309.32    17.21 o
  -1   4   6   312.28   308.12     6.61 o
   0   4   6  1015.33  1099.50    11.33 o
   1   4   6   682.59   655.22     9.51 o
   2   4   6   170.89   164.59     4.66 o
   3   4   6   105.95   104.29     3.36 o
   4   4   6     7.93    10.34     2.57 o
   5   4   6   117.43   118.63     5.37 o
   6   4   6    95.59    93.41     3.55 o
  -6   5   6    19.62    15.98     1.75 o
  -5   5   6    71.99    73.99     3.36 o
  -4   5   6   235.51   222.68     6.64 o
  -3   5   6   191.98   190.92     5.94 o
  -2   5   6    16.63     6.57     1.33 o
  -1   5   6   223.55   218.17     4.80 o
   0   5   6  1113.22  1189.27    12.49 o
   1   5   6    68.97    76.96     3.13 o
   2   5   6  1151.98  1120.57    13.38 o
   3   5   6   205.61   211.67     4.39 o
   4   5   6   151.92   156.46     6.45 o
   5   5   6     5.40     6.42     2.06 o
   6   5   6   148.01   154.68     6.43 o
  -6   6   6    27.04    30.07     2.21 o
  -5   6   6     0.68     0.77     1.38 <
  -4   6   6   132.16    89.88     4.28 o
  -3   6   6   151.29   136.80     5.13 o
  -2   6   6     9.11    10.15     1.62 o
  -1   6   6     0.06     0.86     1.15 <
   0   6   6   508.41   545.12     7.74 o
   1   6   6   513.57   524.84     7.54 o
   2   6   6   401.27   408.80     7.43 o
   3   6   6   187.55   195.60     4.23 o
   4   6   6   301.87   291.78     8.96 o
   5   6   6   148.54   140.60     5.68 o
   6   6   6    10.01    10.07     2.03 o
  -6   7   6    45.25    49.56     2.71 o
  -5   7   6   137.34   138.02     4.49 o
  -4   7   6     0.22    -0.23     1.38 <
  -3   7   6   477.02   502.55     8.74 o
  -2   7   6   227.85   241.46     5.58 o
  -1   7   6   419.11   406.45     6.91 o
   0   7   6    12.14    14.55     1.44 o
   1   7   6    58.47    69.93     2.74 o
   2   7   6     1.48     2.03     1.28 <
   3   7   6   201.24   198.27     4.31 o
   4   7   6     5.51     5.42     2.61 <
   5   7   6   166.64   174.92     6.32 o
   6   7   6     4.15     5.09     1.75 <
  -6   8   6   135.48   138.73     4.42 o
  -5   8   6    80.17    67.89     4.03 o
  -4   8   6     0.07     1.12     1.36 <
  -3   8   6   463.48   439.49     8.15 o
  -2   8   6   520.48   606.52    10.37 o
  -1   8   6   844.71   910.84    10.94 o
   0   8   6    68.60    90.25     3.06 o
   1   8   6   881.72   947.37     9.91 o
   2   8   6     7.68     5.52     1.41 o
   3   8   6    29.11    25.71     1.74 o
   4   8   6    21.29    19.71     2.66 o
   5   8   6   359.60   367.83     9.33 o
  -6   9   6     1.70     2.61     1.12 <
  -5   9   6     5.61     4.62     1.85 <
  -4   9   6     0.37     0.02     1.38 <
  -3   9   6   326.57   314.32     6.95 o
  -2   9   6    77.88    85.11     3.88 o
  -1   9   6   150.68   149.11     4.21 o
   0   9   6    20.39    22.08     1.77 o
   1   9   6    19.26    18.36     1.47 o
   2   9   6   875.29   849.36    10.01 o
   3   9   6    17.68    22.39     1.91 o
   4   9   6    12.98    16.64     2.12 o
   5   9   6     1.53    -0.48     1.73 <
  -6  10   6    70.53    87.61     4.87 o
  -5  10   6    51.66    56.44     3.62 o
  -4  10   6  1182.68  1248.69    17.00 o
  -3  10   6   237.55   232.83     6.02 o
  -2  10   6    12.85    10.82     1.57 o
  -1  10   6     3.17     2.97     1.30 <
   0  10   6   110.23   123.04     3.68 o
   1  10   6   156.76   145.43     3.56 o
   2  10   6    11.56    14.03     1.59 o
   3  10   6    96.69   106.30     3.64 o
   4  10   6    15.52    13.12     1.97 o
   5  10   6    12.94    13.45     2.31 o
  -6  11   6     1.35     1.58     1.39 <
  -5  11   6   178.47   175.31     6.14 o
  -4  11   6  1351.68  1300.65    17.51 o
  -3  11   6   813.93   810.97    12.21 o
  -2  11   6    60.09    51.96     2.74 o
  -1  11   6   496.66   500.82     8.12 o
   0  11   6    15.72    15.35     1.55 o
   1  11   6  1083.97  1136.90    11.46 o
   2  11   6   624.70   613.27     8.36 o
   3  11   6    19.05    13.45     1.65 o
   4  11   6    68.22    72.77     3.56 o
   5  11   6   201.18   213.03     6.67 o
  -6  12   6    95.74   117.98     5.44 o
  -5  12   6     0.00     0.09     1.58 <
  -4  12   6     2.15     1.28     1.45 <
  -3  12   6   126.59   129.80     4.74 o
  -2  12   6     0.14     0.29     1.39 <
  -1  12   6  1049.22  1107.85    13.04 o
   0  12   6   165.93   155.24     4.23 o
   1  12   6   965.72  1003.32    10.66 o
   2  12   6    81.57    76.80     2.91 o
   3  12   6     1.75     0.55     1.26 <
   4  12   6   185.84   194.22     5.64 o
   5  12   6    11.79    13.46     2.17 o
  -6  13   6   111.79   130.87     5.59 o
  -5  13   6    77.18    75.37     3.96 o
  -4  13   6   825.62   834.14    12.92 o
  -3  13   6   291.43   264.77     6.66 o
  -2  13   6  2259.59  2251.64    22.51 o
  -1  13   6   141.62   138.02     4.84 o
   0  13   6   344.79   372.71     7.04 o
   1  13   6    16.88    16.29     1.49 o
   2  13   6  1659.50  1685.24    16.16 o
   3  13   6   108.85   107.21     3.71 o
   4  13   6    21.08    21.73     1.90 o
   5  13   6    41.41    47.57     3.39 o
  -5  14   6     6.91     9.74     1.99 o
  -4  14   6  1003.29  1019.39    14.79 o
  -3  14   6   114.49   111.74     4.29 o
  -2  14   6   160.52   148.90     4.76 o
  -1  14   6     7.10     7.96     1.67 o
   0  14   6   351.34   346.29     6.55 o
   1  14   6     0.27     0.24     1.05 <
   2  14   6  1694.51  1717.17    16.71 o
   3  14   6   297.40   309.51     6.41 o
   4  14   6   115.33   123.99     3.79 o
   5  14   6     2.53     4.40     1.60 <
  -5  15   6    51.47    51.90     2.63 o
  -4  15   6     2.19     0.69     1.35 <
  -3  15   6   530.94   533.61     8.62 o
  -2  15   6   223.26   235.43     6.17 o
  -1  15   6     0.63     0.14     1.49 <
   0  15   6    41.15    36.56     2.24 o
   1  15   6    29.83    22.30     1.47 o
   2  15   6  2223.59  2257.67    22.73 o
   3  15   6  1411.78  1387.26    16.28 o
   4  15   6   147.39   150.61     4.16 o
   5  15   6    14.51    17.44     2.10 o
  -5  16   6     1.18     3.14     1.29 <
  -4  16   6    47.68    47.84     2.85 o
  -3  16   6  1980.58  2043.30    21.39 o
  -2  16   6   268.91   251.43     7.30 o
  -1  16   6   388.47   395.67     7.58 o
   0  16   6   180.29   172.86     4.94 o
   1  16   6   317.57   316.97     6.63 o
   2  16   6     0.02    -0.02     1.35 <
   3  16   6  1063.89  1091.50    13.79 o
   4  16   6   153.77   168.44     4.38 o
   5  16   6    28.88    27.48     2.40 o
  -5  17   6    32.70    21.92     1.78 o
  -4  17   6   354.92   358.04     7.57 o
  -3  17   6   150.50   177.51     4.74 o
  -2  17   6   362.72   350.20     8.85 o
  -1  17   6    27.05    24.92     1.99 o
   0  17   6     1.31     2.98     1.62 <
   1  17   6   468.99   474.98    10.02 o
   2  17   6   367.24   372.45     7.62 o
   3  17   6    84.17    91.25     3.50 o
   4  17   6     0.05     1.35     1.16 <
   5  17   6    75.71    62.95     3.22 o
  -5  18   6    89.48    95.61     3.28 o
  -4  18   6   172.19   184.14     5.22 o
  -3  18   6     0.74     0.98     1.23 <
  -2  18   6    16.25    17.73     2.64 o
  -1  18   6     0.04    -1.52     1.76 <
   0  18   6     3.58     3.87     1.59 <
   1  18   6    73.22    70.24     4.05 o
   2  18   6  2090.20  2060.09    21.84 o
   3  18   6    83.87    80.70     3.27 o
   4  18   6     0.01     0.42     1.14 <
   5  18   6    48.09    50.00     2.83 o
  -5  19   6     1.08     1.41     1.06 <
  -4  19   6    53.61    34.24     2.36 o
  -3  19   6     0.38     1.55     1.26 <
  -2  19   6  1306.54  1260.70    18.44 o
  -1  19   6   128.54   127.27     5.15 o
   0  19   6   395.62   396.53     9.37 o
   1  19   6   121.32   107.10     4.82 o
   2  19   6   123.60   119.82     3.95 o
   3  19   6   163.85   179.61     4.81 o
   4  19   6    26.09    29.01     1.92 o
   5  19   6     1.88     3.37     1.55 <
  -5  20   6     4.38     4.28     1.03 o
  -4  20   6     5.92     4.80     1.27 o
  -3  20   6    60.18    61.00     2.81 o
  -2  20   6   482.08   478.66     9.46 o
  -1  20   6  1350.43  1281.47    18.16 o
   0  20   6   133.95   130.07     5.14 o
   1  20   6   250.22   228.07     7.02 o
   2  20   6     6.91     7.56     1.66 o
   3  20   6    16.19    14.83     1.71 o
   4  20   6    75.50    75.93     2.77 o
   5  20   6    50.79    42.91     3.31 o
  -5  21   6    53.39    57.14     2.86 o
  -4  21   6    74.53    83.56     3.35 o
  -3  21   6   659.44   652.27     9.72 o
  -2  21   6     9.57     9.85     1.94 o
  -1  21   6    73.44    70.72     4.08 o
   0  21   6     7.25     7.15     1.96 o
   1  21   6   331.05   331.36     7.77 o
   2  21   6    32.05    19.31     1.92 o
   3  21   6    69.70    66.59     2.91 o
   4  21   6    33.96    27.43     1.74 o
  -4  22   6   197.45   196.38     5.06 o
  -3  22   6     4.51     5.68     1.35 o
  -2  22   6    51.20    55.72     3.29 o
  -1  22   6    79.60    58.35     3.46 o
   0  22   6     0.66     0.79     1.27 <
   1  22   6   495.83   488.13     9.74 o
   2  22   6    30.56    46.31     2.56 o
   3  22   6     8.16     6.10     1.37 o
   4  22   6    55.89    53.81     2.25 o
  -4  23   6     1.42     1.63     1.40 <
  -3  23   6   148.76   149.29     4.18 o
  -2  23   6    26.66    29.92     2.74 o
  -1  23   6   292.74   305.38     9.67 o
   0  23   6   137.07   146.72     4.22 o
   1  23   6   664.16   643.50    11.44 o
   2  23   6   285.86   269.06     5.82 o
   3  23   6   114.15   112.69     3.60 o
   4  23   6     1.03     6.37     1.11 o
  -4  24   6    70.09    78.89     3.74 o
  -3  24   6   160.29   178.30     4.52 o
  -2  24   6   693.11   671.89    11.98 o
  -1  24   6    24.99    23.59     3.49 o
   0  24   6   829.39   859.14    10.46 o
   1  24   6    26.81    21.19     2.22 o
   2  24   6    33.96    33.15     2.19 o
   3  24   6    75.95    74.91     2.91 o
   4  24   6    75.19    74.62     2.44 o
  -4  25   6     5.14     6.06     1.57 o
  -3  25   6   201.15   215.03     4.87 o
  -2  25   6    12.10     9.88     1.91 o
  -1  25   6    99.60    97.03     5.46 o
   0  25   6    11.94    11.15     1.43 o
   1  25   6   199.10   191.88     5.01 o
   2  25   6   113.87   133.11     4.66 o
   3  25   6     0.28     0.94     1.16 <
   4  25   6     1.28     2.31     1.22 <
  -4  26   6   172.79   168.74     5.08 o
  -3  26   6    72.40    65.84     2.64 o
  -2  26   6    62.78    64.81     3.53 o
  -1  26   6     1.67     3.82     2.20 <
   0  26   6   473.97   438.79     6.85 o
   1  26   6    29.28    31.72     2.20 o
   2  26   6    55.49    56.87     4.02 o
   3  26   6     0.12    -0.51     1.28 <
  -3  27   6     4.87     3.89     1.10 o
  -2  27   6    76.67    83.88     3.77 o
  -1  27   6     0.58     3.98     2.11 <
   0  27   6   194.09   191.71     4.28 o
   1  27   6    87.26    81.52     2.78 o
   2  27   6    22.52    26.82     2.97 o
   3  27   6    15.05    19.06     1.80 o
  -3  28   6     0.32    -1.48     1.26 <
  -2  28   6    92.51    84.77     3.72 o
  -1  28   6    11.30    16.49     2.66 o
   0  28   6   122.83   112.90     3.22 o
   1  28   6    17.22    18.08     1.50 o
   2  28   6    41.53    41.74     3.33 o
   3  28   6   107.55   105.82     3.47 o
  -3  29   6   118.40   108.44     3.49 o
  -2  29   6   171.12   196.29     5.45 o
  -1  29   6    31.36    37.71     3.28 o
   0  29   6     2.93     0.82     1.07 <
   1  29   6   235.01   242.86     4.55 o
   2  29   6    11.19     9.97     1.54 o
   3  29   6    16.99     7.65     1.50 o
  -3  30   6    43.49    44.31     2.71 o
  -2  30   6     0.39     2.16     1.28 <
  -1  30   6    10.36     8.08     1.95 o
   0  30   6    20.43    18.20     1.39 o
   1  30   6    51.37    44.85     1.94 o
   2  30   6     1.12     1.69     1.30 <
  -2  31   6    38.34    44.33     2.45 o
  -1  31   6     2.53     4.25     1.77 <
   0  31   6    88.09    90.35     2.96 o
   1  31   6    15.73    13.56     1.35 o
   2  31   6    14.11    13.94     1.47 o
  -2  32   6     1.42     0.19     0.99 <
  -1  32   6   217.85   241.54     5.75 o
   0  32   6   102.37   120.97     4.89 o
   1  32   6    87.40    85.31     2.63 o
   2  32   6    22.55    20.50     1.95 o
  -1  33   6   120.54   129.58     3.92 o
   0  33   6   202.25   242.80     6.67 o
   1  33   6    28.09    22.55     2.75 o
  -1  34   6     0.68    -0.85     1.58 <
   0  34   6    15.88    16.87     2.60 o
  -5   0   7    55.82    46.18     4.84 o
  -3   0   7    98.46   104.34     8.24 o
  -1   0   7   442.05   424.30    10.51 o
   1   0   7  1760.77  1792.65    26.07 o
   3   0   7   184.83   184.41     6.83 o
   5   0   7    50.42    53.33     5.27 o
  -6   1   7    46.50    40.89     2.35 o
  -5   1   7     0.21    -1.23     1.77 <
  -4   1   7   336.95   313.25     6.36 o
  -3   1   7   202.09   165.89     5.93 o
  -2   1   7    26.80    35.47     3.38 o
  -1   1   7   174.61   195.91     4.84 o
   0   1   7    40.27    47.25     2.38 o
   1   1   7    58.28    56.29     2.53 o
   2   1   7    75.20    72.63     3.98 o
   3   1   7    12.24    11.68     1.73 o
   4   1   7     6.85     7.67     2.66 <
   5   1   7   122.35   124.88     5.19 o
  -6   2   7     0.38     5.88     1.24 o
  -5   2   7    39.17    36.71     3.08 o
  -4   2   7    84.18    74.62     3.12 o
  -3   2   7   480.57   457.75     9.99 o
  -2   2   7    80.29    81.54     4.77 o
  -1   2   7   432.76   429.79     7.42 o
   0   2   7   397.29   407.88     6.85 o
   1   2   7   117.66   116.34     3.37 o
   2   2   7    10.23     8.03     1.88 o
   3   2   7  1167.23  1101.56    13.73 o
   4   2   7   282.15   288.39     8.87 o
   5   2   7    74.70    78.16     4.22 o
  -6   3   7     0.97     1.35     1.09 <
  -5   3   7   214.34   215.27     7.00 o
  -4   3   7     2.65     4.88     1.51 o
  -3   3   7   147.84   164.53     5.89 o
  -2   3   7   275.68   305.79     7.61 o
  -1   3   7    14.85    18.79     1.71 o
   0   3   7    15.80    18.79     1.67 o
   1   3   7    61.22    65.14     2.50 o
   2   3   7   422.58   426.57     9.41 o
   3   3   7    61.38    55.41     2.44 o
   4   3   7     5.41     5.67     2.41 <
   5   3   7    98.54    97.32     4.64 o
  -6   4   7    24.14    29.40     2.00 o
  -5   4   7   196.02   176.49     6.23 o
  -4   4   7   621.89   573.31     8.99 o
  -3   4   7     0.35    -0.73     1.82 <
  -2   4   7   449.30   478.71     8.45 o
  -1   4   7    37.59    33.59     2.13 o
   0   4   7    58.22    59.67     2.67 o
   1   4   7    16.15    16.11     1.58 o
   2   4   7   175.49   168.90     5.87 o
   3   4   7    70.50    71.36     2.98 o
   4   4   7    70.28    73.92     4.63 o
   5   4   7   118.30   117.91     4.99 o
  -6   5   7    61.53    69.21     2.94 o
  -5   5   7     8.49     9.70     2.10 o
  -4   5   7    22.07    22.73     2.17 o
  -3   5   7  1488.71  1458.88    18.94 o
  -2   5   7   930.35   914.33    12.27 o
  -1   5   7   475.89   519.76     8.44 o
   0   5   7   527.36   557.13     8.40 o
   1   5   7   535.35   544.66     7.59 o
   2   5   7    50.94    45.92     3.21 o
   3   5   7   117.95   109.01     3.64 o
   4   5   7    39.01    43.65     3.78 o
   5   5   7   150.58   164.03     5.82 o
  -6   6   7    59.51    54.50     3.73 o
  -5   6   7    64.80    48.29     3.37 o
  -4   6   7   655.97   636.46    10.90 o
  -3   6   7     0.02     1.15     2.01 <
  -2   6   7   415.73   417.76     7.95 o
  -1   6   7   167.48   167.41     4.67 o
   0   6   7     4.27     7.75     1.31 o
   1   6   7   616.10   653.69     9.33 o
   2   6   7   516.60   513.05    10.37 o
   3   6   7   812.03   767.28    10.77 o
   4   6   7    95.18    83.15     3.79 o
   5   6   7     0.46     1.35     1.67 <
  -6   7   7     5.22     2.81     1.30 <
  -5   7   7     3.78     4.29     1.70 <
  -4   7   7   224.09   217.83     5.84 o
  -3   7   7   851.49   819.88    13.59 o
  -2   7   7   162.13   165.10     4.94 o
  -1   7   7  1058.48  1129.76    13.54 o
   0   7   7   292.45   300.55     6.06 o
   1   7   7     3.81     6.09     1.34 o
   2   7   7   409.62   416.25     9.46 o
   3   7   7   135.07   133.74     4.07 o
   4   7   7     0.34     0.57     1.58 <
   5   7   7     4.57     2.26     1.75 <
  -5   8   7    65.37    60.37     3.64 o
  -4   8   7    64.60    69.95     3.35 o
  -3   8   7     7.53     4.51     1.90 <
  -2   8   7    96.60   116.43     4.68 o
  -1   8   7   371.34   325.69     6.67 o
   0   8   7   127.84   139.41     4.19 o
   1   8   7   186.70   181.92     4.81 o
   2   8   7    42.93    38.48     2.81 o
   3   8   7    59.55    57.89     2.78 o
   4   8   7     0.91     3.81     1.68 <
   5   8   7    64.39    62.81     3.51 o
  -5   9   7     2.79     2.48     1.67 <
  -4   9   7   167.98   174.83     5.18 o
  -3   9   7    13.76    10.47     2.01 o
  -2   9   7   411.62   419.89     9.36 o
  -1   9   7   270.49   236.71     5.70 o
   0   9   7    83.40    87.14     3.48 o
   1   9   7   319.53   328.56     6.55 o
   2   9   7   287.41   274.01     5.88 o
   3   9   7    32.75    35.70     2.30 o
   4   9   7   797.75   794.55    12.61 o
   5   9   7    26.04    30.05     2.58 o
  -5  10   7     2.96     4.40     1.62 <
  -4  10   7   276.28   264.66     6.41 o
  -3  10   7    54.11    52.23     3.75 o
  -2  10   7   313.81   300.54     7.98 o
  -1  10   7   462.17   446.43     8.01 o
   0  10   7   108.19   110.70     3.90 o
   1  10   7   171.71   159.75     4.60 o
   2  10   7   827.69   858.32    10.95 o
   3  10   7    10.37    10.79     1.68 o
   4  10   7     5.14     6.61     1.81 o
   5  10   7     0.00    -0.38     1.36 <
  -5  11   7    39.94    48.35     3.10 o
  -4  11   7    35.26    34.12     2.40 o
  -3  11   7    54.44    60.86     3.32 o
  -2  11   7   210.48   212.45     6.64 o
  -1  11   7    13.79    18.25     2.01 o
   0  11   7     8.30     7.02     1.54 o
   1  11   7   393.68   426.02     7.66 o
   2  11   7     0.37     1.36     1.58 <
   3  11   7    36.44    39.23     2.09 o
   4  11   7   104.16   100.57     4.03 o
   5  11   7    82.17    83.52     3.87 o
  -5  12   7    14.93    12.14     1.80 o
  -4  12   7    33.40    31.49     1.97 o
  -3  12   7  1547.27  1555.93    20.25 o
  -2  12   7     0.03     2.06     2.12 <
  -1  12   7     0.16    -1.29     1.42 <
   0  12   7    70.05    77.41     3.22 o
   1  12   7   164.71   173.75     4.80 o
   2  12   7   173.12   162.07     4.49 o
   3  12   7   662.47   677.71    10.05 o
   4  12   7   253.02   266.63     7.80 o
   5  12   7   135.30   130.98     4.73 o
  -5  13   7    16.87    11.68     1.79 o
  -4  13   7    42.49    38.63     2.15 o
  -3  13   7   369.36   376.42     7.00 o
  -2  13   7   150.28   142.17     5.52 o
  -1  13   7   105.47   105.81     4.49 o
   0  13   7    16.94    19.21     1.91 o
   1  13   7   177.06   175.11     4.43 o
   2  13   7   633.79   633.01     8.57 o
   3  13   7   156.37   156.70     4.43 o
   4  13   7     0.96     3.05     1.70 <
   5  13   7     4.07     1.93     1.28 <
  -5  14   7   113.54   125.85     4.66 o
  -4  14   7     1.85     2.09     1.03 <
  -3  14   7    19.43    16.20     1.71 o
  -2  14   7    78.58    74.47     4.13 o
  -1  14   7   204.31   190.09     6.06 o
   0  14   7     5.18     8.25     1.72 o
   1  14   7   278.44   274.70     5.77 o
   2  14   7  1455.52  1438.30    14.82 o
   3  14   7     3.15     7.27     1.58 o
   4  14   7     1.22     2.77     1.70 <
   5  14   7     1.10     2.21     1.31 <
  -5  15   7     3.19     0.33     1.21 <
  -4  15   7   140.59   145.16     4.47 o
  -3  15   7    49.46    35.13     2.24 o
  -2  15   7     0.99     0.71     1.66 <
  -1  15   7   383.63   355.91     7.49 o
   0  15   7   415.23   411.28     8.13 o
   1  15   7   482.61   474.24     7.77 o
   2  15   7   749.33   688.36    10.06 o
   3  15   7  1156.98  1157.60    14.17 o
   4  15   7   340.07   308.36     6.58 o
   5  15   7    32.15    31.18     2.27 o
  -5  16   7     3.24     3.81     1.26 o
  -4  16   7    21.98    17.49     1.76 o
  -3  16   7    21.62    20.20     1.76 o
  -2  16   7   907.77   946.34    14.61 o
  -1  16   7   609.68   660.81    10.85 o
   0  16   7   860.28   882.96    12.82 o
   1  16   7    15.35    11.83     2.08 o
   2  16   7   223.68   212.64     5.14 o
   3  16   7    17.35    19.17     1.88 o
   4  16   7     9.62     9.78     1.54 o
   5  16   7    10.94     7.89     1.83 o
  -5  17   7     1.20     1.32     1.13 <
  -4  17   7    59.33    53.28     2.69 o
  -3  17   7   205.44   205.77     4.96 o
  -2  17   7    30.77    28.20     2.55 o
  -1  17   7    62.66    53.42     3.93 o
   0  17   7   119.24   113.62     4.51 o
   1  17   7    29.91    28.58     2.16 o
   2  17   7    96.40   112.61     3.78 o
   3  17   7  1568.23  1555.24    17.32 o
   4  17   7   211.27   202.51     5.06 o
  -5  18   7     0.42     2.70     1.21 <
  -4  18   7    52.45    40.72     2.35 o
  -3  18   7    10.35     8.91     1.40 o
  -2  18   7     7.21     5.30     1.70 o
  -1  18   7   246.26   224.59     7.02 o
   0  18   7    32.83    39.06     2.62 o
   1  18   7   470.24   456.33     8.04 o
   2  18   7   260.51   247.18     5.54 o
   3  18   7   115.45   127.32     3.90 o
   4  18   7     5.20     3.98     1.19 o
  -4  19   7     0.73     3.40     1.21 <
  -3  19   7    26.41    23.96     1.94 o
  -2  19   7    63.80    49.40     3.22 o
  -1  19   7    32.34    28.14     2.66 o
   0  19   7     3.48     8.32     1.67 o
   1  19   7    29.02    24.76     2.16 o
   2  19   7   113.02   107.81     3.63 o
   3  19   7   258.77   235.27     5.25 o
   4  19   7    53.14    43.19     2.32 o
  -4  20   7    72.00    68.73     2.83 o
  -3  20   7   927.73   981.36    12.32 o
  -2  20   7    86.50    65.86     3.57 o
  -1  20   7   985.70   974.54    15.10 o
   0  20   7   185.30   189.91     5.07 o
   1  20   7   320.55   290.38     6.30 o
   2  20   7     6.05     7.58     1.94 o
   3  20   7    93.15    88.58     3.13 o
   4  20   7   372.40   337.84     6.34 o
  -4  21   7   290.34   267.31     5.58 o
  -3  21   7   157.39   158.90     4.20 o
  -2  21   7     9.30     9.86     1.92 o
  -1  21   7   176.32   162.01     5.44 o
   0  21   7     5.69     3.96     1.51 <
   1  21   7   145.18   141.24     4.29 o
   2  21   7   176.39   165.74     5.24 o
   3  21   7     8.77     8.90     1.38 o
   4  21   7    79.48    87.00     2.95 o
  -4  22   7    14.19    22.08     2.02 o
  -3  22   7   275.12   275.25     5.51 o
  -2  22   7     3.51     3.69     1.81 <
  -1  22   7    72.58    62.31     3.54 o
   0  22   7    28.75    20.69     1.98 o
   1  22   7     0.01     0.67     1.38 <
   2  22   7    15.39    20.94     2.21 o
   3  22   7   128.79   110.41     3.36 o
   4  22   7     0.01    -0.20     1.15 <
  -4  23   7    22.78    31.71     2.22 o
  -3  23   7    16.89    11.15     1.32 o
  -2  23   7   189.28   183.09     5.65 o
  -1  23   7    70.96    71.50     4.71 o
   0  23   7   189.14   196.22     5.09 o
   1  23   7   109.32   120.93     3.90 o
   2  23   7    26.59    18.29     2.71 o
   3  23   7   180.75   183.11     4.22 o
  -3  24   7    26.62    28.84     2.21 o
  -2  24   7   186.08   213.65     6.03 o
  -1  24   7    17.05    15.06     2.68 o
   0  24   7   173.78   165.83     4.60 o
   1  24   7    26.47    22.71     1.90 o
   2  24   7     7.83     5.98     2.04 <
   3  24   7    93.00   103.88     3.05 o
  -3  25   7   217.69   243.33     5.68 o
  -2  25   7   151.63   134.18     4.62 o
  -1  25   7   162.56   164.68     6.73 o
   0  25   7    63.81    53.23     2.63 o
   1  25   7     5.54     3.09     1.31 <
   2  25   7    43.30    37.20     3.22 o
   3  25   7     1.16     0.59     1.36 <
  -3  26   7    21.52    18.85     1.70 o
  -2  26   7     6.52     8.54     1.67 o
  -1  26   7     4.06     3.09     1.93 <
   0  26   7     0.82    -0.27     1.16 <
   1  26   7   119.68   119.83     4.29 o
   2  26   7    73.77    64.70     3.87 o
   3  26   7     0.29    -1.61     1.41 <
  -3  27   7   134.04   151.14     4.04 o
  -2  27   7    58.88    56.31     2.95 o
  -1  27   7     0.03     0.13     1.87 <
   0  27   7    17.12    20.88     1.78 o
   1  27   7    30.16    31.05     2.33 o
   2  27   7     7.37     9.25     1.91 o
   3  27   7     6.44     3.51     1.17 o
  -3  28   7   274.17   284.76     9.70 o
  -2  28   7   215.74   238.80     5.73 o
  -1  28   7     1.18     0.93     1.78 <
   0  28   7   156.26   159.36     4.05 o
   1  28   7   185.99   177.20     4.93 o
   2  28   7    31.95    34.20     2.67 o
  -2  29   7     1.76     3.58     1.24 <
  -1  29   7     9.93    14.49     1.76 o
   0  29   7     3.36     6.50     1.17 o
   1  29   7     5.19     8.67     1.43 o
   2  29   7    15.85    22.44     2.18 o
  -2  30   7    35.99    38.03     2.13 o
  -1  30   7    18.15    19.38     1.80 o
   0  30   7   105.32    98.86     4.36 o
   1  30   7    32.58    34.20     2.08 o
   2  30   7     0.00     4.79     1.33 o
  -1  31   7     7.51     7.06     1.28 o
   0  31   7    13.99    16.08     1.95 o
   1  31   7     1.01     1.03     1.15 <
  -1  32   7   293.07   305.08     7.25 o
   0  32   7    11.77     7.97     2.11 o
  -4   0   8     2.09     3.43     1.88 <
  -2   0   8   503.24   532.25    17.94 o
   0   0   8     0.02    -0.10     1.66 <
   2   0   8   465.34   473.21    13.13 o
   4   0   8     5.34     7.12     3.16 <
  -5   1   8    47.34    37.12     2.85 o
  -4   1   8  1029.32   989.85    12.60 o
  -3   1   8    70.68    65.60     2.99 o
  -2   1   8   273.81   285.87     7.73 o
  -1   1   8    52.18    45.97     2.64 o
   0   1   8   227.42   270.92     6.07 o
   1   1   8   190.60   200.97     4.92 o
   2   1   8    28.87    32.57     2.81 o
   3   1   8   211.74   217.45     5.34 o
   4   1   8    81.93    82.13     4.58 o
   5   1   8   247.04   248.37     6.69 o
  -5   2   8     2.72     2.45     1.59 <
  -4   2   8   618.66   622.48     9.35 o
  -3   2   8   197.45   185.93     5.70 o
  -2   2   8     9.00     7.28     1.71 o
  -1   2   8     0.26     0.60     1.32 <
   0   2   8     3.46     2.15     1.24 <
   1   2   8   765.16   798.00    11.63 o
   2   2   8   429.11   400.65     8.46 o
   3   2   8   195.93   194.41     5.00 o
   4   2   8  1010.32  1002.27    17.90 o
   5   2   8    27.08    29.96     2.47 o
  -5   3   8     1.53    -0.98     1.59 <
  -4   3   8    28.13    27.51     2.05 o
  -3   3   8   154.84   169.49     5.46 o
  -2   3   8   475.31   490.09     9.00 o
  -1   3   8   682.76   708.03    10.64 o
   0   3   8   143.80   136.51     4.08 o
   1   3   8   110.12   118.13     4.34 o
   2   3   8   153.20   168.91     6.34 o
   3   3   8    75.31    73.31     2.76 o
   4   3   8     4.44    10.76     2.55 o
   5   3   8    79.98    79.76     3.73 o
  -5   4   8    30.91    21.53     2.24 o
  -4   4   8   115.86   113.11     3.66 o
  -3   4   8   603.76   597.73    10.90 o
  -2   4   8     6.98     7.31     1.61 o
  -1   4   8    13.06    12.98     1.85 o
   0   4   8     9.78    11.02     1.52 o
   1   4   8   169.61   175.79     5.18 o
   2   4   8   308.54   292.01     8.18 o
   3   4   8    10.26     9.08     1.40 o
   4   4   8    14.05    11.82     2.35 o
   5   4   8     2.16     2.45     1.44 <
  -5   5   8     6.81     3.48     1.49 <
  -4   5   8   309.85   326.88     6.36 o
  -3   5   8   404.53   387.61     8.43 o
  -2   5   8   299.45   306.12     7.06 o
  -1   5   8   321.90   319.01     6.81 o
   0   5   8    15.74    16.08     1.80 o
   1   5   8     8.53     7.81     1.84 o
   2   5   8   324.38   327.26     8.82 o
   3   5   8     4.73     4.76     1.35 o
   4   5   8    17.79    21.68     2.15 o
   5   5   8    39.99    41.62     2.70 o
  -5   6   8    96.33    84.95     3.98 o
  -4   6   8    13.16    14.19     1.64 o
  -3   6   8    31.70    25.58     2.48 o
  -2   6   8    16.78    13.70     1.98 o
  -1   6   8    87.74    96.86     3.81 o
   0   6   8   250.57   247.77     5.59 o
   1   6   8   118.58   129.85     4.44 o
   2   6   8   567.92   533.38    11.30 o
   3   6   8    33.78    28.48     1.89 o
   4   6   8     4.59     5.20     1.60 o
   5   6   8     0.06     0.01     1.31 <
  -5   7   8   130.99   150.19     5.17 o
  -4   7   8   100.90    95.18     3.35 o
  -3   7   8   717.12   709.68    12.04 o
  -2   7   8     2.02     1.30     1.98 <
  -1   7   8   270.41   275.53     6.26 o
   0   7   8    30.57    36.02     2.32 o
   1   7   8   107.11    95.91     3.82 o
   2   7   8   267.98   290.92     8.13 o
   3   7   8    22.37    22.13     1.95 o
   4   7   8    59.12    51.23     2.86 o
   5   7   8    35.99    35.22     2.47 o
  -5   8   8     5.63     8.08     1.65 o
  -4   8   8    51.70    36.17     2.45 o
  -3   8   8  1225.80  1241.41    17.32 o
  -2   8   8  1140.15  1127.41    17.00 o
  -1   8   8   121.35   129.91     4.49 o
   0   8   8    68.68    67.58     2.99 o
   1   8   8   268.49   289.11     6.81 o
   2   8   8    65.13    68.93     3.77 o
   3   8   8    64.63    69.30     2.97 o
   4   8   8    36.98    39.43     2.55 o
   5   8   8    72.97    71.41     3.32 o
  -5   9   8     2.27     1.47     1.31 <
  -4   9   8   105.14   109.05     3.92 o
  -3   9   8   136.22   140.01     4.90 o
  -2   9   8   827.65   842.03    14.35 o
  -1   9   8  2009.82  2032.19    21.37 o
   0   9   8   108.97   116.47     4.17 o
   1   9   8   166.91   162.41     4.96 o
   2   9   8   213.37   217.88     5.37 o
   3   9   8     0.02    -0.60     1.23 <
   4   9   8    81.49    79.86     3.41 o
   5   9   8   141.59   139.65     4.51 o
  -5  10   8     7.75     7.46     1.60 o
  -4  10   8    50.46    52.80     2.78 o
  -3  10   8   247.35   229.51     6.26 o
  -2  10   8   197.66   204.97     8.61 o
  -1  10   8    32.93    29.18     2.60 o
   0  10   8    34.65    31.16     2.45 o
   1  10   8     0.10    -2.09     1.85 <
   2  10   8    46.43    35.22     2.34 o
   3  10   8   108.86   112.66     3.74 o
   4  10   8    54.16    57.83     2.90 o
   5  10   8   150.09   149.38     4.57 o
  -5  11   8     4.41     6.75     1.47 o
  -4  11   8    21.81    17.78     1.80 o
  -3  11   8    14.11    15.40     2.03 o
  -2  11   8    97.90   109.58     5.67 o
  -1  11   8    78.24    86.78     3.90 o
   0  11   8   546.54   554.24     9.23 o
   1  11   8     0.36     0.48     1.86 <
   2  11   8    25.59    18.27     1.97 o
   3  11   8   115.84   122.08     3.85 o
   4  11   8   122.61   122.97     4.06 o
   5  11   8   155.73   153.07     4.52 o
  -5  12   8    89.31    77.04     3.43 o
  -4  12   8   135.75   135.79     4.25 o
  -3  12   8    13.48    17.79     2.06 o
  -2  12   8   266.36   287.78     9.22 o
  -1  12   8    98.97    89.78     4.63 o
   0  12   8    11.84     7.45     1.81 o
   1  12   8    17.82    14.30     2.27 o
   2  12   8   123.67   132.40     4.22 o
   3  12   8   119.20   125.01     4.49 o
   4  12   8    50.56    47.25     2.54 o
  -5  13   8    41.78    50.53     2.70 o
  -4  13   8    63.25    73.19     3.09 o
  -3  13   8   285.19   304.92     7.14 o
  -2  13   8   454.18   484.46    12.31 o
  -1  13   8   492.36   474.03    10.70 o
   0  13   8   429.21   424.47     8.47 o
   1  13   8   428.14   419.34     6.89 o
   2  13   8     0.02    -0.61     1.38 <
   3  13   8   614.26   624.68    10.75 o
   4  13   8    20.80    19.12     1.78 o
  -5  14   8    60.41    65.08     2.95 o
  -4  14   8   251.79   246.78     5.66 o
  -3  14   8   279.01   296.34     6.97 o
  -2  14   8     2.76     1.41     2.25 <
  -1  14   8    20.10    25.55     2.41 o
   0  14   8   331.18   323.77     7.39 o
   1  14   8    93.15    88.19     3.12 o
   2  14   8   317.27   310.43     6.47 o
   3  14   8   209.13   202.47     5.64 o
   4  14   8   130.69   141.66     4.13 o
  -4  15   8     1.22    -0.53     1.00 <
  -3  15   8    10.87     9.10     1.66 o
  -2  15   8   154.01   144.03     6.51 o
  -1  15   8     4.08     1.50     1.52 <
   0  15   8     0.59     2.18     1.36 <
   1  15   8     3.81     2.03     1.43 <
   2  15   8  1469.74  1492.22    19.48 o
   3  15   8    89.64    86.82     3.70 o
   4  15   8     0.28    -0.42     1.15 <
  -4  16   8    21.84    23.45     1.78 o
  -3  16   8   129.14   148.97     4.73 o
  -2  16   8    39.84    39.07     3.67 o
  -1  16   8  1778.56  1822.23    23.29 o
   0  16   8   289.51   281.93     6.19 o
   1  16   8   172.40   179.56     4.83 o
   2  16   8   124.04   126.19     6.00 o
   3  16   8   143.73   145.35     4.65 o
   4  16   8    30.42    25.96     1.83 o
  -4  17   8   190.68   187.08     5.57 o
  -3  17   8    30.13    37.96     2.50 o
  -2  17   8   232.99   260.33     8.73 o
  -1  17   8    22.25    17.69     2.39 o
   0  17   8   462.99   437.11     7.95 o
   1  17   8   211.37   210.76     6.13 o
   2  17   8   611.60   636.75    14.13 o
   3  17   8   395.10   370.40     7.57 o
   4  17   8    18.39    13.80     1.49 o
  -4  18   8     2.74     4.53     1.37 o
  -3  18   8   133.40   152.87     6.02 o
  -2  18   8    52.81    53.75     4.19 o
  -1  18   8   178.24   160.92     5.43 o
   0  18   8   154.00   138.27     4.29 o
   1  18   8    25.34    33.29     2.70 o
   2  18   8     0.99     3.58     2.51 <
   3  18   8    39.74    38.83     2.44 o
   4  18   8   127.72   121.62     3.43 o
  -4  19   8     9.41     6.64     1.42 o
  -3  19   8     4.51     6.21     2.02 o
  -2  19   8   126.58   142.52     6.25 o
  -1  19   8    31.67    26.62     2.47 o
   0  19   8    42.64    44.72     2.63 o
   1  19   8   341.83   351.48     7.99 o
   2  19   8   707.27   673.10    14.34 o
   3  19   8    32.38    20.65     1.87 o
   4  19   8     0.99    -0.95     1.60 <
  -3  20   8   709.37   701.16    13.79 o
  -2  20   8   456.11   464.23    11.62 o
  -1  20   8   147.88   170.22     5.44 o
   0  20   8   435.80   464.69     8.12 o
   1  20   8   232.71   247.06     6.53 o
   2  20   8    16.77    15.12     2.59 o
   3  20   8   125.37   127.55     4.00 o
   4  20   8    56.56    48.61     3.76 o
  -3  21   8     3.98     4.07     1.74 <
  -2  21   8   104.56    91.18     4.95 o
  -1  21   8   166.06   149.02     5.05 o
   0  21   8     2.50     0.61     1.22 <
   1  21   8    87.11    98.78     4.08 o
   2  21   8   354.87   350.39     9.52 o
   3  21   8   220.90   187.91     4.75 o
  -3  22   8     8.16    11.23     1.83 o
  -2  22   8   106.64   105.13     5.17 o
  -1  22   8     0.00     1.47     1.52 <
   0  22   8    38.44    31.35     2.17 o
   1  22   8    10.31    16.69     2.03 o
   2  22   8    11.25    10.91     2.20 o
   3  22   8    63.44    58.00     3.36 o
  -3  23   8    16.83    17.36     2.07 o
  -2  23   8   126.89   126.12     5.52 o
  -1  23   8    18.70    25.99     3.04 o
   0  23   8     5.72     6.40     1.38 o
   1  23   8   233.52   239.06     6.13 o
   2  23   8    49.00    53.14     3.57 o
   3  23   8   211.27   189.73     5.81 o
  -3  24   8    50.46    39.29     2.66 o
  -2  24   8   372.58   379.77     9.67 o
  -1  24   8     1.56     3.34     1.93 <
   0  24   8    13.13    20.09     1.73 o
   1  24   8     0.69     0.93     1.32 <
   2  24   8    87.48    94.79     4.48 o
   3  24   8    18.03    17.73     1.90 o
  -3  25   8   106.88   102.45     3.99 o
  -2  25   8   113.11   127.49     5.18 o
  -1  25   8     0.96     4.89     1.93 <
   0  25   8     0.60     0.19     1.13 <
   1  25   8    15.05    22.32     1.94 o
   2  25   8     2.45     5.83     1.61 o
  -2  26   8    40.18    45.33     3.08 o
  -1  26   8   137.67   147.69     5.73 o
   0  26   8     6.42     2.81     1.03 <
   1  26   8     1.47     2.54     1.19 <
   2  26   8    96.35    96.42     4.17 o
  -2  27   8     9.92     8.22     1.69 o
  -1  27   8     2.74     5.02     1.71 <
   0  27   8    35.77    32.58     2.14 o
   1  27   8   178.62   162.01     4.35 o
   2  27   8     5.23    10.76     1.66 o
  -2  28   8   470.00   485.48     9.74 o
  -1  28   8     4.71     4.31     1.65 <
   0  28   8     3.41     6.40     1.28 o
   1  28   8     4.65     4.85     1.42 o
  -1  29   8    43.62    49.23     2.95 o
   0  29   8   438.42   472.42     9.50 o
  -5   0   9     1.28    -1.63     1.72 <
  -3   0   9   525.30   467.84    11.46 o
  -1   0   9  1246.83  1280.70    22.02 o
   1   0   9    27.51    26.57     4.73 o
   3   0   9   173.73   167.79     6.35 o
  -5   1   9    68.36    67.66     3.13 o
  -4   1   9     0.08    -1.16     1.11 <
  -3   1   9   614.60   610.41     9.44 o
  -2   1   9   336.72   328.96     6.63 o
  -1   1   9   174.30   169.26     5.19 o
   0   1   9   405.16   398.12     7.55 o
   1   1   9     3.57     6.98     2.51 <
   2   1   9    35.71    38.28     2.45 o
   3   1   9    78.11    73.78     3.05 o
   4   1   9     5.41     4.76     1.73 <
  -5   2   9    29.75    30.92     2.24 o
  -4   2   9    68.14    61.78     2.60 o
  -3   2   9     2.12     3.24     1.35 <
  -2   2   9     5.65     4.81     1.78 <
  -1   2   9   249.04   243.77     6.12 o
   0   2   9   107.79   117.05     4.32 o
   1   2   9    59.87    55.27     4.28 o
   2   2   9   534.63   535.25     8.73 o
   3   2   9   128.77   107.15     3.59 o
   4   2   9    26.56    26.93     2.52 o
  -5   3   9     0.50     2.18     1.21 <
  -4   3   9     2.58     6.80     1.27 o
  -3   3   9   253.67   251.97     5.68 o
  -2   3   9    53.67    46.87     3.09 o
  -1   3   9   175.10   172.82     5.23 o
   0   3   9    58.76    52.69     3.02 o
   1   3   9   242.03   248.14     8.55 o
   2   3   9    29.49    31.63     2.30 o
   3   3   9     0.71     0.87     1.30 <
   4   3   9     1.25     1.52     1.54 <
  -5   4   9     0.50     0.89     1.07 <
  -4   4   9    23.78    25.87     1.80 o
  -3   4   9   195.58   181.66     4.76 o
  -2   4   9   735.31   749.46    12.72 o
  -1   4   9   127.35   134.72     4.32 o
   0   4   9    33.04    37.60     2.71 o
   1   4   9    16.48    16.81     3.00 o
   2   4   9     8.52     3.50     1.48 <
   3   4   9    34.39    34.95     1.92 o
   4   4   9   135.09   129.59     4.98 o
  -5   5   9    14.24    10.14     1.48 o
  -4   5   9   156.12   143.15     3.81 o
  -3   5   9   171.55   165.71     5.26 o
  -2   5   9   113.73   109.57     5.81 o
  -1   5   9   211.08   230.22     5.63 o
   0   5   9  1267.13  1307.23    16.02 o
   1   5   9    37.30    39.72     3.87 o
   2   5   9    53.15    43.20     2.77 o
   3   5   9    37.37    29.39     1.87 o
   4   5   9   204.75   201.58     6.16 o
  -5   6   9     1.69     1.47     1.04 <
  -4   6   9     4.78     2.88     1.25 <
  -3   6   9     2.68     0.10     1.46 <
  -2   6   9   609.35   661.94    14.82 o
  -1   6   9   133.39   134.12     4.25 o
   0   6   9    45.05    48.84     2.95 o
   1   6   9   192.94   183.80     7.37 o
   2   6   9    32.69    29.70     1.89 o
   3   6   9    60.46    73.62     2.66 o
   4   6   9    13.53    15.13     2.04 o
  -5   7   9   278.44   315.86     6.81 o
  -4   7   9   118.74   111.29     3.30 o
  -3   7   9    42.91    36.04     2.80 o
  -2   7   9    25.66    24.00     3.33 o
  -1   7   9   112.17   122.74     4.10 o
   0   7   9   147.78   152.23     4.53 o
   1   7   9     0.46     2.20     1.74 <
   2   7   9    29.70    36.45     2.44 o
   3   7   9    88.37    94.00     2.95 o
   4   7   9   234.41   214.63     6.22 o
  -5   8   9     1.89     0.01     1.32 <
  -4   8   9   244.75   240.06     4.89 o
  -3   8   9  1170.08  1202.16    16.60 o
  -2   8   9    19.89    29.36     3.45 o
  -1   8   9    14.56    14.51     1.92 o
   0   8   9     0.56     0.39     1.43 <
   1   8   9    28.24    28.84     2.65 o
   2   8   9   129.64   126.73     4.91 o
   3   8   9   183.14   183.16     4.08 o
   4   8   9    93.42    94.58     3.27 o
  -4   9   9     0.63     3.14     1.05 <
  -3   9   9   276.35   293.51     6.90 o
  -2   9   9   181.98   189.97     7.39 o
  -1   9   9   101.26   100.17     3.75 o
   0   9   9   570.97   566.72     9.30 o
   1   9   9    11.81     9.96     2.38 o
   2   9   9   117.48   118.28     4.77 o
   3   9   9    60.17    53.27     2.26 o
   4   9   9    13.38     9.91     1.42 o
  -4  10   9    67.81    64.68     2.45 o
  -3  10   9   102.58   102.11     3.95 o
  -2  10   9    42.12    36.67     3.58 o
  -1  10   9   419.31   429.36     7.91 o
   0  10   9    47.43    49.95     2.81 o
   1  10   9   227.73   218.23     6.32 o
   2  10   9    16.15    18.57     2.35 o
   3  10   9   404.06   373.80     5.94 o
   4  10   9   102.23    94.36     3.18 o
  -4  11   9     2.69     3.51     1.01 o
  -3  11   9    81.69    78.74     3.48 o
  -2  11   9    14.23    14.26     2.80 o
  -1  11   9   460.45   470.05     9.47 o
   0  11   9   336.76   344.06     7.00 o
   1  11   9     0.84     3.26     1.54 <
   2  11   9   256.23   259.37     6.93 o
   3  11   9   479.03   484.28     7.63 o
   4  11   9   209.32   196.90     4.54 o
  -4  12   9    46.43    40.15     1.94 o
  -3  12   9   161.09   168.63     6.48 o
  -2  12   9   329.85   336.74     9.84 o
  -1  12   9   178.45   178.03     5.60 o
   0  12   9    64.22    68.12     3.21 o
   1  12   9     0.63     0.49     1.46 <
   2  12   9    64.75    76.15     3.84 o
   3  12   9   121.22   120.98     3.57 o
   4  12   9    89.43    86.35     3.57 o
  -4  13   9    37.87    37.73     1.82 o
  -3  13   9    25.58    36.36     3.16 o
  -2  13   9    64.49    70.30     4.57 o
  -1  13   9    31.50    31.89     2.66 o
   0  13   9    45.34    29.61     2.21 o
   1  13   9   308.22   313.09     6.64 o
   2  13   9   667.67   693.28    14.62 o
   3  13   9    79.44    90.89     3.04 o
   4  13   9    11.99    18.39     1.85 o
  -4  14   9   195.43   208.42     4.08 o
  -3  14   9   102.15    99.32     4.85 o
  -2  14   9    27.11    31.94     3.44 o
  -1  14   9   659.67   658.68    11.74 o
   0  14   9    43.79    39.29     2.44 o
   1  14   9    89.07    94.77     4.11 o
   2  14   9    75.63    83.72     4.77 o
   3  14   9    54.17    43.39     2.43 o
   4  14   9    34.23    29.57     3.06 o
  -4  15   9     0.18    -0.56     1.23 <
  -3  15   9    74.54    84.19     4.39 o
  -2  15   9    41.73    55.36     4.10 o
  -1  15   9   240.75   255.09     6.80 o
   0  15   9   115.58   111.39     3.84 o
   1  15   9    42.35    52.21     3.13 o
   2  15   9     0.48     1.24     1.99 <
   3  15   9   149.73   140.38     4.16 o
   4  15   9     7.01     3.66     1.69 <
  -4  16   9    41.76    43.22     3.92 o
  -3  16   9   182.12   164.88     5.97 o
  -2  16   9   276.04   307.23     9.18 o
  -1  16   9   191.37   177.85     5.61 o
   0  16   9    25.53    29.30     2.16 o
   1  16   9    12.97     5.73     1.83 o
   2  16   9   190.91   174.33     6.59 o
   3  16   9   121.19   116.26     4.84 o
  -4  17   9     1.17     2.44     1.75 <
  -3  17   9    73.90    83.09     4.29 o
  -2  17   9   340.29   369.41    10.06 o
  -1  17   9   298.37   287.00     7.11 o
   0  17   9   179.42   182.10     4.77 o
   1  17   9    18.75    23.56     2.31 o
   2  17   9    44.21    44.46     3.48 o
   3  17   9    13.54     7.65     1.79 o
  -4  18   9   141.93   159.98     6.76 o
  -3  18   9    17.39    16.03     2.14 o
  -2  18   9     0.32     0.11     1.87 <
  -1  18   9     2.23     4.86     1.55 o
   0  18   9    22.53    17.78     1.81 o
   1  18   9    30.12    22.21     2.19 o
   2  18   9   176.28   180.26     6.49 o
   3  18   9   393.75   388.51     8.88 o
  -3  19   9    18.55    20.50     2.30 o
  -2  19   9    36.82    38.32     3.22 o
  -1  19   9     7.24     4.51     1.54 <
   0  19   9    14.08    17.07     1.70 o
   1  19   9    60.02    63.91     3.22 o
   2  19   9    55.01    42.31     3.25 o
   3  19   9   446.58   443.07     9.35 o
  -3  20   9     0.49    -0.16     1.22 <
  -2  20   9     0.66    -0.29     1.67 <
  -1  20   9    14.93    16.10     1.95 o
   0  20   9   114.52   123.80     3.76 o
   1  20   9    20.60    18.65     2.47 o
   2  20   9   355.63   344.89     8.83 o
   3  20   9    33.25    28.12     2.27 o
  -3  21   9   164.74   156.61     5.12 o
  -2  21   9   202.44   232.36     7.18 o
  -1  21   9     1.94     6.46     1.53 o
   0  21   9    62.87    45.27     2.29 o
   1  21   9     0.01     2.14     1.65 <
   2  21   9   100.69    90.16     4.27 o
   3  21   9   501.78   469.50    13.07 o
  -3  22   9     2.95     4.86     1.18 o
  -2  22   9    50.04    52.38     3.46 o
  -1  22   9    24.93    28.51     2.84 o
   0  22   9   103.69   106.74     3.31 o
   1  22   9   103.07   113.24     4.89 o
   2  22   9    38.72    38.95     2.87 o
  -2  23   9    11.52    11.31     1.91 o
  -1  23   9    50.08    53.79     3.53 o
   0  23   9     0.56     0.55     1.04 <
   1  23   9     2.45     4.67     1.62 <
   2  23   9    26.81    26.29     2.36 o
  -2  24   9   166.56   169.36     5.52 o
  -1  24   9    15.17    17.73     2.19 o
   0  24   9     1.79     0.76     0.98 <
   1  24   9     2.20     3.31     1.48 <
   2  24   9     2.65     5.16     1.47 o
  -2  25   9    48.91    54.30     3.01 o
  -1  25   9    38.27    30.62     2.58 o
   0  25   9    37.08    33.95     2.06 o
   1  25   9    61.81    67.61     3.36 o
  -1  26   9     9.69    14.25     1.74 o
   0  26   9   121.49   120.41     6.20 o
   1  26   9    47.18    55.30     4.05 o
  -4   0  10     0.27     1.02     1.28 <
  -2   0  10  1146.18  1144.10    30.04 o
   0   0  10   134.67   128.57     5.89 o
   2   0  10    20.77    25.29     4.39 o
   4   0  10   357.73   381.73    10.88 o
  -4   1  10     2.99     1.93     0.95 <
  -3   1  10    33.01    37.38     2.15 o
  -2   1  10  1490.66  1586.60    25.81 o
  -1   1  10    26.48    29.14     2.28 o
   0   1  10     3.85     0.46     1.53 <
   1   1  10   138.83   138.11     6.40 o
   2   1  10     1.29     1.89     2.20 <
   3   1  10   104.39    93.55     3.07 o
   4   1  10   105.07   100.01     5.15 o
  -4   2  10    23.75    23.96     1.54 o
  -3   2  10   272.11   277.74     5.57 o
  -2   2  10    67.85    64.36     4.38 o
  -1   2  10   190.50   199.09     5.23 o
   0   2  10     1.16     1.47     1.41 <
   1   2  10   415.55   430.26    11.49 o
   2   2  10    31.27    25.40     3.11 o
   3   2  10     3.48     3.98     1.19 o
   4   2  10    22.46    25.92     2.86 o
  -4   3  10    46.67    48.96     2.02 o
  -3   3  10   219.96   240.96     5.22 o
  -2   3  10    45.16    54.67     4.20 o
  -1   3  10   374.68   381.32     7.34 o
   0   3  10   316.05   338.11     6.89 o
   1   3  10     3.03     1.87     2.36 <
   2   3  10    79.75    74.79     3.06 o
   3   3  10   177.77   191.35     4.36 o
   4   3  10    21.98    26.09     2.83 o
  -4   4  10    23.03    26.98     1.56 o
  -3   4  10   928.77   930.17    11.55 o
  -2   4  10   204.24   241.93     8.07 o
  -1   4  10     0.41     1.06     1.55 <
   0   4  10   318.81   302.89     6.47 o
   1   4  10   111.39   129.25     6.04 o
   2   4  10    74.72    78.28     3.15 o
   3   4  10   107.50    99.89     3.15 o
  -4   5  10   279.87   277.71     4.79 o
  -3   5  10    15.23    11.83     2.57 o
  -2   5  10     3.79     3.91     1.76 <
  -1   5  10   338.49   337.82     6.83 o
   0   5  10    59.54    63.54     3.00 o
   1   5  10    49.40    49.15     4.06 o
   2   5  10     0.50     4.40     1.42 o
   3   5  10    20.08    20.65     1.62 o
  -4   6  10     2.31     1.20     0.88 <
  -3   6  10     0.41     1.07     1.42 <
  -2   6  10   145.76   144.30     6.26 o
  -1   6  10   404.67   431.51     7.84 o
   0   6  10    81.85    72.44     3.17 o
   1   6  10    27.19    25.75     3.32 o
   2   6  10   118.92   134.08     4.05 o
   3   6  10    11.78    14.97     1.45 o
  -4   7  10    86.45    79.09     2.39 o
  -3   7  10    36.97    40.15     2.61 o
  -2   7  10     0.01    -0.39     2.26 <
  -1   7  10    72.70    76.58     3.23 o
   0   7  10     0.11     0.12     1.39 <
   1   7  10    36.83    38.17     3.83 o
   2   7  10     1.97     0.94     1.33 <
   3   7  10    39.65    36.15     1.98 o
  -4   8  10     0.25     1.04     0.96 <
  -3   8  10   302.28   300.65     6.73 o
  -2   8  10   167.83   180.65     6.96 o
  -1   8  10   101.58   100.39     3.66 o
   0   8  10     0.22     1.00     1.44 <
   1   8  10   164.07   182.10     7.19 o
   2   8  10    13.73    17.38     1.83 o
   3   8  10     5.03     4.78     1.16 o
  -4   9  10    28.00    24.41     2.02 o
  -3   9  10    56.94    55.40     2.88 o
  -2   9  10    56.05    59.45     4.20 o
  -1   9  10   562.61   568.93    10.40 o
   0   9  10   100.27    99.32     3.61 o
   1   9  10   152.61   154.30     5.33 o
   2   9  10   167.85   166.79     4.45 o
   3   9  10   164.14   158.27     4.40 o
  -4  10  10    77.16    88.43     4.96 o
  -3  10  10     2.96     2.93     1.30 <
  -2  10  10   123.03   128.57     5.78 o
  -1  10  10    37.86    42.50     2.85 o
   0  10  10   151.90   142.29     4.31 o
   1  10  10   129.66   135.43     5.01 o
   2  10  10   348.24   313.16     6.16 o
   3  10  10     7.12     6.00     1.31 o
  -4  11  10     0.24     0.71     1.33 <
  -3  11  10    20.39    18.82     2.32 o
  -2  11  10     6.26     5.45     1.55 o
  -1  11  10     6.11     5.83     2.17 <
   0  11  10     4.58     7.48     1.44 o
   1  11  10    44.28    44.22     3.03 o
   2  11  10   208.12   226.39     5.12 o
   3  11  10   318.38   323.92     6.39 o
  -3  12  10    23.45    17.81     2.21 o
  -2  12  10     7.49     5.52     1.62 o
  -1  12  10   214.93   203.56     5.86 o
   0  12  10   110.98   109.60     3.66 o
   1  12  10   111.61   130.84     4.77 o
   2  12  10     9.24     9.98     1.68 o
   3  12  10    17.90    14.27     1.53 o
  -3  13  10     2.55     9.45     1.93 o
  -2  13  10   147.36   151.90     6.12 o
  -1  13  10   317.33   340.12     7.67 o
   0  13  10   343.67   339.27     6.55 o
   1  13  10     1.97    -0.58     1.91 <
   2  13  10    28.77    27.81     2.18 o
   3  13  10    30.49    32.76     2.00 o
  -3  14  10   198.25   207.63     6.38 o
  -2  14  10    47.10    46.28     3.56 o
  -1  14  10    38.48    35.07     2.57 o
   0  14  10     1.30     1.44     1.21 <
   1  14  10    17.81    18.33     2.58 o
   2  14  10     8.08     3.60     1.37 <
   3  14  10     9.14     5.29     1.07 o
  -3  15  10    81.79    90.76     4.09 o
  -2  15  10     4.39     2.18     1.73 <
  -1  15  10    38.87    39.72     2.61 o
   0  15  10   282.05   273.61     5.65 o
   1  15  10     6.18     5.70     1.97 <
   2  15  10    99.35    97.04     4.57 o
   3  15  10    28.70    27.11     2.16 o
  -3  16  10    32.12    39.39     2.72 o
  -2  16  10     1.77     4.74     1.76 <
  -1  16  10    11.05    14.18     1.81 o
   0  16  10    25.89    23.80     1.83 o
   1  16  10   212.35   194.11     6.57 o
   2  16  10    31.48    29.49     2.69 o
  -3  17  10   259.59   296.43     7.23 o
  -2  17  10    38.38    36.40     2.96 o
  -1  17  10    14.99    11.66     1.66 o
   0  17  10    25.26    20.64     1.70 o
   1  17  10     0.03    -2.00     1.68 <
   2  17  10    34.62    31.03     2.59 o
  -3  18  10   353.99   418.63    12.25 o
  -2  18  10     7.54    12.08     2.05 o
  -1  18  10     0.01     2.97     1.31 <
   0  18  10    17.95    16.32     1.51 o
   1  18  10    35.39    39.36     2.99 o
   2  18  10   107.35   117.82     4.62 o
  -2  19  10   206.34   205.48     6.35 o
  -1  19  10   111.68   119.02     3.92 o
   0  19  10   187.62   184.78     4.18 o
   1  19  10     8.89     8.77     1.87 o
   2  19  10    45.21    40.09     2.74 o
  -2  20  10     1.27     0.95     1.41 <
  -1  20  10   167.23   173.43     5.84 o
   0  20  10     3.17     3.21     1.06 o
   1  20  10     9.05     9.95     1.76 o
   2  20  10    41.87    31.34     2.34 o
  -2  21  10     1.44     3.65     1.31 <
  -1  21  10     3.46    -0.16     1.28 <
   0  21  10    14.46     8.76     1.32 o
   1  21  10     0.51    -0.41     1.19 <
  -1  22  10     0.02     0.06     1.28 <
   0  22  10   167.78   174.00     5.24 o
   1  22  10    10.33    12.70     1.63 o
  -1  23  10    70.42    77.66     4.85 o
  -3   0  11   384.02   365.61    12.41 o
  -1   0  11   140.88   143.50     6.02 o
   1   0  11     0.55    -1.61     2.71 <
   3   0  11   231.65   220.85     8.61 o
  -3   1  11    11.99    10.24     1.79 o
  -2   1  11    89.78   111.75     5.31 o
  -1   1  11   214.31   208.84     5.00 o
   0   1  11   870.62   869.06    11.52 o
   1   1  11   165.46   157.73     6.36 o
   2   1  11   168.83   177.66     4.28 o
   3   1  11     0.93     1.51     1.34 <
  -3   2  11    26.73    27.85     2.61 o
  -2   2  11   562.49   611.45    12.99 o
  -1   2  11   159.88   165.15     4.36 o
   0   2  11   125.46   130.03     3.95 o
   1   2  11   156.82   146.07     6.12 o
   2   2  11     1.49     2.48     1.08 <
   3   2  11   170.16   169.55     7.46 o
  -3   3  11    44.80    43.43     3.09 o
  -2   3  11   571.18   616.46    13.07 o
  -1   3  11   308.44   307.93     6.17 o
   0   3  11    37.82    29.73     2.08 o
   1   3  11     0.04     1.02     1.98 <
   2   3  11    49.49    51.38     2.34 o
   3   3  11    70.02    73.67     4.90 o
  -3   4  11   113.53   122.30     4.80 o
  -2   4  11     0.35    -0.63     1.75 <
  -1   4  11   870.97   878.16    11.44 o
   0   4  11    45.24    42.58     2.37 o
   1   4  11    19.84    19.85     2.68 o
   2   4  11    15.85    13.68     1.71 o
   3   4  11   159.71   162.07     7.23 o
  -3   5  11    19.70    17.44     2.11 o
  -2   5  11    33.79    35.14     3.08 o
  -1   5  11    32.12    35.66     2.52 o
   0   5  11   304.70   292.02     5.93 o
   1   5  11     1.25    -3.15     1.95 <
   2   5  11     5.61     4.39     1.43 o
   3   5  11     0.92     3.17     1.85 <
  -3   6  11    13.49    15.15     1.93 o
  -2   6  11    24.50    22.71     2.56 o
  -1   6  11     2.14     1.94     1.38 <
   0   6  11    32.17    30.28     2.09 o
   1   6  11     2.56     0.61     1.48 <
   2   6  11   289.54   261.33     6.11 o
  -3   7  11    35.23    31.68     2.52 o
  -2   7  11    24.01    27.83     2.97 o
  -1   7  11    27.34    38.54     3.18 o
   0   7  11    61.05    59.13     2.65 o
   1   7  11    18.98    17.54     2.04 o
   2   7  11     1.14     0.94     1.30 <
  -3   8  11     2.03     0.76     1.23 <
  -2   8  11   360.79   388.29     9.52 o
  -1   8  11     1.24     1.52     1.62 <
   0   8  11    81.63    84.02     3.45 o
   1   8  11     4.90     4.09     1.48 <
   2   8  11   110.86   113.17     3.90 o
  -3   9  11    44.05    44.36     2.81 o
  -2   9  11     8.85     7.66     1.48 o
  -1   9  11    68.34    79.73     4.25 o
   0   9  11   133.92   134.28     3.76 o
   1   9  11    43.68    49.55     2.86 o
   2   9  11     9.13     8.33     1.77 o
  -3  10  11    71.14    77.72     3.57 o
  -2  10  11    52.23    48.47     2.57 o
  -1  10  11   161.98   164.96     4.88 o
   0  10  11    87.41    83.65     2.98 o
   1  10  11    16.57    27.92     2.66 o
   2  10  11    13.79    17.86     2.10 o
  -3  11  11   355.46   375.32     8.14 o
  -2  11  11    58.66    64.81     3.73 o
  -1  11  11   136.90   134.86     4.32 o
   0  11  11   446.59   455.86     7.21 o
   1  11  11   125.64   123.37     5.08 o
   2  11  11    46.93    53.04     3.13 o
  -2  12  11   247.73   271.60     7.45 o
  -1  12  11    18.59    16.47     1.71 o
   0  12  11     1.28     1.41     1.06 <
   1  12  11   137.41   139.20     5.31 o
   2  12  11    42.82    38.39     2.66 o
  -2  13  11    19.96    23.19     2.30 o
  -1  13  11    36.07    37.40     2.31 o
   0  13  11   432.15   426.24     6.72 o
   1  13  11     0.46     1.44     1.37 <
   2  13  11     0.52     0.32     1.21 <
  -2  14  11     1.82     3.07     1.40 <
  -1  14  11    73.95    71.08     2.96 o
   0  14  11    25.02    22.95     1.58 o
   1  14  11   237.22   246.51     6.93 o
   2  14  11     0.51    -1.43     1.21 <
  -2  15  11    26.84    26.27     2.21 o
  -1  15  11     6.79     8.20     1.34 o
   0  15  11    71.98    75.31     2.99 o
   1  15  11     1.82     0.88     1.40 <
  -2  16  11    24.54    29.08     2.29 o
  -1  16  11     5.48     5.68     1.26 o
   0  16  11    50.18    57.62     2.53 o
   1  16  11    26.51    27.62     2.24 o
  -1  17  11    58.48    53.22     3.00 o
   0  17  11    52.38    62.19     4.47 o
   1  17  11    44.28    44.71     2.69 o
  -1  18  11     2.02     4.56     1.77 <
   0  18  11     0.38     1.70     1.58 <
  -2   0  12   349.59   359.60    11.54 o
   0   0  12    16.40    19.07     3.27 o
  -2   1  12     0.01    31.67     3.92 o
  -1   1  12     0.01    14.80     3.84 o
   0   1  12    36.85    35.05     2.84 o
   1   1  12     5.65     7.19     1.37 o
  -2   2  12   137.30   143.97     4.90 o
  -1   2  12   813.71   821.32    14.13 o
   0   2  12    10.51    14.59     2.03 o
   1   2  12    12.83    12.45     1.54 o
  -2   3  12    90.37    85.07     3.73 o
  -1   3  12    13.93    25.10     2.69 o
   0   3  12    17.88    17.12     2.23 o
   1   3  12    37.16    43.01     2.40 o
  -2   4  12   224.72   229.53     6.18 o
  -1   4  12    45.50    42.45     2.79 o
   0   4  12    12.12    13.26     2.06 o
   1   4  12    15.37    17.47     1.69 o
  -2   5  12    79.39    84.77     3.87 o
  -1   5  12    17.44    17.25     1.96 o
   0   5  12   178.18   171.33     5.58 o
   1   5  12   149.42   150.01     4.23 o
  -2   6  12    50.86    59.21     3.09 o
  -1   6  12    99.83    91.31     3.17 o
   0   6  12   252.44   247.21     6.80 o
   1   6  12   341.78   315.92     7.62 o
  -2   7  12   154.82   158.59     4.90 o
  -1   7  12   234.15   218.46     4.94 o
   0   7  12    47.80    51.27     3.02 o
   1   7  12    44.97    68.38     3.40 o
  -1   8  12   114.77   119.94     3.53 o
   0   8  12     5.98     3.19     1.36 <
   1   8  12    70.93    77.34     3.55 o
  -1   9  12    14.98    14.10     1.41 o
   0   9  12     0.07    -2.20     1.88 <
   1   9  12   118.35   117.14     4.24 o
   0  10  12    36.73    48.80     3.96 o
   0  11  12     9.36     9.16     1.98 o
