# Supplementary material for: Crystal structure of 2-tert-butyl-2,3-di­hydro-1H-benzo[c]pyrrol-1-one
Source: Acta Crystallogr E Crystallogr Commun. 2017 Jul 17;73(Pt 8):1184–8. doi: 10.1107/S2056989017010337 (PMC5598845; doi:10.1107/S2056989017010337)
Supplement: Supplementary file 3 [file e-73-01184-Isup3.smi]

C.C.C.C.C.C.C.N.C.O.C.C.C.C.C.C.C.C.C.C.C.N.C.O.C.C.C.C.
[H].[H].[H].[H].[H].[H].[H].[H].[H].[H].[H].[H].[H].[H].
[H].[H].[H].[H].[H].[H].[H].[H].[H].[H].[H].[H].[H].[H].[H].[H]
